# Supplementary material for: Make-or-break prime editing for genome engineering in Streptococcus pneumoniae
Source: Nat Commun. 2025 Apr 23;16:3796. doi: 10.1038/s41467-025-59068-8 (PMC12015366; doi:10.1038/s41467-025-59068-8)
Supplement: Supplementary file 7 — Supplementary Data 5 [file 41467_2025_59068_MOESM7_ESM.xlsx]

## Sheet: Sheet1
Supplementary Data 5
Results of analysis of pegRNA sequencing using DESeq2
For each type of modification encoded in the pegRNA pool (see Supplementary Data 1), a differential abundance analysis was performed using DESeq2. For each modification, the resulting statistics are noted when available. Testing was performed using the Wald test, and a absolute log2FoldChange > 1, and a p-value of 0.05. Statistical testing was compensated for multiple testing according to standar…
For each type of modification, the raw counts of the number of reads observed having that mutation, the DESeq2 normalized count, fraction, mean, and SD are indicated.
PegRNA Class	Size/Number	baseMean	log2FoldChange	lfcSE	pvalue	padj	significant	Sequence (5'-3')	raw_read_count_minATC_1	raw_read_count_minATC_2	raw_read_count_minATC_3	raw_read_count_minATC_4	raw_read_count_plusATC_1	raw_read_count_plusATC_2	raw_read_count_plusATC_3	raw_read_count_plusATC_4	total_raw_read_count_without_ATC	total_raw_read_count_with_ATC	normalised_read_count_minATC_1	normalised_read_count_minATC_2	normalised_read_count_minATC_3	normalised_read_count_minATC_4	normalised_read_count_plusATC_1	normalised_read_count_plusATC_2	normalised_read_count_plusATC_3	normalised_read_count_plusATC_4	total_normalised_read_count_without_ATC	total_normalised_read_count_with_ATC	normalised_fraction_read_count_minATC_1	normalised_fraction_read_count_minATC_2	normalised_fraction_read_count_minATC_3	normalised_fraction_read_count_minATC_4	normalised_fraction_read_count_plusATC_1	normalised_fraction_read_count_plusATC_2	normalised_fraction_read_count_plusATC_3	normalised_fraction_read_count_plusATC_4	mean_normalised_fraction_minATC	sd_normalised_fraction_minATC	mean_normalised_fraction_plusATC	sd_normalised_fraction_plusATC
Deletion	1	687.821	0.0100286	0.2223	1	1	no	GCGGTTCCATCcTCTGAGGATAGAATGGCG	786	1039	993	1160	463	374	404	786	3978	2027	589.872	842.623	589.31	718.552	935.93	588.495	485.806	751.976	2740.36	2762.21	0.00228641	0.00321654	0.00229026	0.00267898	0.00222145	0.00160132	0.00108297	0.00179333	0.00261805	0.000439444	0.00167477	0.000472066
Deletion	2	731.181	-0.0482525	0.170937	1	1	no	AGCGGTTCCATCcTCGAGGATAGAATGGCG	974	896	1253	1251	349	369	798	656	4374	2172	730.961	726.651	743.611	774.922	705.485	580.628	959.587	627.604	2976.14	2873.3	0.00283329	0.00277384	0.00288992	0.00288914	0.00167449	0.00157991	0.00213914	0.00149673	0.00284655	5.52493e-05	0.00172257	0.000287055
Deletion	3	573.392	0.621674	0.14832	1	1	no	CAGCGGTTCCATCcTGAGGATAGAATGGCG	534	562	714	841	302	426	577	848	2651	2153	400.752	455.779	423.734	520.951	610.477	670.318	693.836	811.292	1801.22	2785.92	0.00155336	0.00173984	0.00164677	0.00194226	0.00144898	0.00182396	0.00154672	0.00193479	0.00172056	0.000166254	0.00168861	0.000228384
Deletion	4	378.33	-0.718923	0.249809	1	1	no	CCAGCGGTTCCATCcGAGGATAGAATGGCG	588	625	726	845	148	99	259	374	2784	880	441.278	506.871	430.855	523.428	299.174	155.778	311.445	357.811	1902.43	1124.21	0.00171045	0.00193488	0.00167445	0.0019515	0.000710098	0.000423878	0.000694282	0.000853316	0.00181782	0.000145667	0.000670394	0.000179237
Deletion	5	799.727	0.556752	0.157011	1	1	no	TCCAGCGGTTCCATCGAGGATAGAATGGCG	804	859	1017	1091	434	622	643	1243	3771	2942	603.38	696.644	603.554	675.811	877.309	978.727	773.201	1189.19	2579.39	3818.43	0.00233877	0.00265929	0.00234561	0.00251962	0.00208231	0.00266315	0.00172364	0.00283602	0.00246583	0.000153752	0.00232628	0.000515108
Deletion	6	433.883	-0.444663	0.156279	1	1	no	CTCCAGCGGTTCCATGAGGATAGAATGGCG	642	620	766	911	206	224	328	318	2939	1076	481.804	502.816	454.594	564.311	416.418	352.468	394.417	304.235	2003.53	1467.54	0.00186753	0.0019194	0.0017667	0.00210392	0.000988379	0.000959077	0.000879246	0.000725547	0.00191439	0.000141368	0.000888062	0.00011775
Deletion	7	1228.54	1.22969	0.105805	0.0250303	0.0782556	yes	TCTCCAGCGGTTCCAGAGGATAGAATGGCG	923	878	1411	1102	924	1047	1423	1753	4314	5147	692.686	712.053	837.379	682.625	1867.82	1647.47	1711.14	1677.12	2924.74	6903.55	0.00268493	0.00271811	0.00325433	0.00254503	0.00443331	0.00448283	0.00381453	0.00399963	0.0028006	0.000311647	0.00418258	0.000327589
Deletion	8	527.54	0.25494	0.136196	1	1	no	CTCTCCAGCGGTTCCGAGGATAGAATGGCG	550	659	772	834	291	331	483	636	2815	1741	412.76	534.445	458.155	516.614	588.241	520.834	580.802	608.469	1921.97	2298.35	0.00159991	0.00204013	0.00178054	0.00192609	0.00139621	0.00141721	0.00129474	0.00145109	0.00183667	0.000190264	0.00138981	6.72928e-05
Deletion	9	913.818	0.265102	0.170331	1	1	no	GCTCTCCAGCGGTTCGAGGATAGAATGGCG	1014	1102	1315	1412	620	543	649	1163	4843	2975	760.979	893.715	780.406	874.652	1253.3	854.419	780.416	1112.66	3309.75	4000.79	0.00294965	0.00341157	0.00303292	0.00326096	0.00297473	0.0023249	0.00173973	0.00265349	0.00316378	0.000211207	0.00242321	0.000527264
Deletion	10	451.73	-1.21869	0.224712	0.260188	0.584608	yes	TGCTCTCCAGCGGTTGAGGATAGAATGGCG	988	710	979	1052	90	159	309	272	3729	830	741.467	575.806	581.002	651.653	181.93	250.189	371.569	260.226	2549.93	1063.91	0.00287401	0.00219802	0.00225797	0.00242956	0.000431816	0.000680773	0.000828314	0.000620594	0.00243989	0.000305597	0.000640374	0.000164156
Deletion	11	617.1	-0.416281	0.19738	1	1	no	TTGCTCTCCAGCGGTGAGGATAGAATGGCG	1000	881	1173	1091	280	218	435	698	4145	1631	750.473	714.486	696.134	675.811	566.005	343.027	523.083	667.785	2836.9	2099.9	0.00290892	0.0027274	0.00270541	0.00251962	0.00134343	0.000933387	0.00116607	0.00159255	0.00271534	0.000159188	0.00125886	0.000278714
Deletion	12	648.759	-0.656464	0.133069	1	1	no	GTTGCTCTCCAGCGGGAGGATAGAATGGCG	1108	866	1380	1335	273	347	357	505	4689	1482	831.524	702.321	818.981	826.955	551.855	546.01	429.289	483.14	3179.78	2010.29	0.00322309	0.00268097	0.00318283	0.00308313	0.00130984	0.00148571	0.000956984	0.00115221	0.0030425	0.000248101	0.00122619	0.000225311
Deletion	13	887.669	-0.128925	0.14825	1	1	no	AGTTGCTCTCCAGCGGAGGATAGAATGGCG	1329	1063	1432	1613	450	607	725	686	5437	2468	997.378	862.087	849.841	999.16	909.652	955.124	871.805	656.305	3708.47	3392.89	0.00386596	0.00329084	0.00330277	0.00372516	0.00215908	0.00259893	0.00194345	0.00156517	0.00354618	0.000293679	0.00206666	0.000431477
Deletion	14	439.751	-0.20284	0.214757	1	1	no	CAGTTGCTCTCCAGCGAGGATAGAATGGCG	588	612	745	817	284	180	315	414	2762	1193	441.278	496.328	442.131	506.084	574.091	283.233	378.784	396.079	1885.82	1632.19	0.00171045	0.00189463	0.00171827	0.00188683	0.00136262	0.000770687	0.000844398	0.00094458	0.00180254	0.00010193	0.000980571	0.000264482
Deletion	15	982.853	0.474874	0.122639	1	1	no	GCAGTTGCTCTCCAGGAGGATAGAATGGCG	1164	958	1381	1304	664	737	811	1158	4807	3370	873.55	776.932	819.575	807.752	1342.24	1159.68	975.219	1107.87	3277.81	4585.02	0.00338598	0.00296578	0.00318514	0.00301154	0.00318584	0.00315553	0.00217399	0.00264209	0.00313711	0.000190934	0.00278936	0.000480157
Deletion	16	1088.45	0.731283	0.119194	1	1	no	TGCAGTTGCTCTCCAGAGGATAGAATGGCG	1117	1014	1281	1358	693	914	932	1553	4770	4092	838.278	822.348	760.228	841.202	1400.86	1438.19	1120.72	1485.77	3262.06	5445.55	0.00324927	0.00313914	0.0029545	0.00313625	0.00332498	0.00391337	0.00249834	0.00354332	0.00311979	0.000122107	0.00332001	0.000599196
Deletion	17	1132.78	1.22175	0.129491	0.0726418	0.201618	yes	ATGCAGTTGCTCTCCGAGGATAGAATGGCG	876	846	1158	1085	946	939	1109	1710	3965	4704	657.414	686.101	687.232	672.094	1912.29	1477.53	1333.56	1635.98	2702.84	6359.36	0.00254822	0.00261905	0.00267081	0.00250577	0.00453887	0.00402041	0.00297282	0.00390153	0.00258596	7.33716e-05	0.00385841	0.000652024
Deletion	18	871.314	0.0879247	0.16088	1	1	no	TATGCAGTTGCTCTCGAGGATAGAATGGCG	989	1096	1481	1405	321	624	849	981	4971	2775	742.218	888.849	878.921	870.316	648.885	981.874	1020.91	938.535	3380.3	3590.21	0.00287692	0.003393	0.00341578	0.0032448	0.00154014	0.00267171	0.00227585	0.00223824	0.00323262	0.000248956	0.00218149	0.000470379
Deletion	19	527.407	-1.35539	0.288204	0.151334	0.377672	yes	TTATGCAGTTGCTCTGAGGATAGAATGGCG	939	1124	1148	1238	183	246	120	265	4449	814	704.694	911.557	681.297	766.869	369.925	387.085	144.299	253.529	3064.42	1154.84	0.00273148	0.00347968	0.00264775	0.00285912	0.000878026	0.00105327	0.000321675	0.000604623	0.00292951	0.00037694	0.000714399	0.00032036
Deletion	20	508.425	-0.223227	0.234223	1	1	no	CTTATGCAGTTGCTCGAGGATAGAATGGCG	685	807	853	849	162	369	506	366	3194	1403	514.074	654.472	506.225	525.906	327.475	580.628	608.46	350.157	2200.68	1866.72	0.00199261	0.00249831	0.00196736	0.00196073	0.000777269	0.00157991	0.0013564	0.000835064	0.00210475	0.000262731	0.00113716	0.000393647
Deletion	21	427.564	-0.0564634	0.253272	1	1	no	CCTTATGCAGTTGCTGAGGATAGAATGGCG	574	582	711	675	280	324	300	252	2542	1156	430.771	471.998	421.953	418.123	566.005	509.819	360.747	241.092	1742.85	1677.66	0.00166972	0.00180176	0.00163985	0.00155889	0.00134343	0.00138724	0.000804188	0.000574962	0.00166755	0.00010098	0.00102745	0.000401613
Deletion	22	415.122	-1.51132	0.238692	0.0209435	0.0670192	yes	GCCTTATGCAGTTGCGAGGATAGAATGGCG	860	749	1000	1020	77	131	264	171	3629	643	645.407	607.434	593.465	631.831	155.652	206.131	317.457	163.598	2478.14	842.837	0.00250167	0.00231876	0.0023064	0.00235565	0.000369443	0.000560889	0.000707686	0.000390153	0.00237062	8.98383e-05	0.000507042	0.000158907
Deletion	23	635.844	0.0123132	0.161109	1	1	no	AGCCTTATGCAGTTGGAGGATAGAATGGCG	827	854	1020	997	231	449	609	674	3698	1963	620.641	692.589	605.334	617.583	466.955	706.509	732.316	644.824	2536.15	2550.6	0.00240568	0.00264382	0.00235253	0.00230254	0.00110833	0.00192243	0.0016325	0.00153779	0.00242614	0.000151105	0.00155026	0.000337015
Deletion	24	781.822	-0.0846559	0.173447	1	1	no	TAGCCTTATGCAGTTGAGGATAGAATGGCG	1136	1068	1268	1212	366	607	460	820	4684	2253	852.537	866.142	752.513	750.763	739.85	955.124	553.145	784.504	3221.96	3032.62	0.00330454	0.00330632	0.00292452	0.00279907	0.00175605	0.00259893	0.00123309	0.00187091	0.00308361	0.000261203	0.00186474	0.000562691
Deletion	25	764.393	0.193669	0.127268	1	1	no	ATAGCCTTATGCAGTGAGGATAGAATGGCG	1024	867	1154	1112	472	532	582	814	4157	2400	768.484	703.132	684.858	688.819	954.124	837.111	699.849	778.764	2845.29	3269.85	0.00297874	0.00268406	0.00266159	0.00256812	0.00226464	0.00227781	0.00156013	0.00185722	0.00272313	0.000177647	0.00198995	0.000346738
Deletion	26	638.355	0.731302	0.157098	1	1	no	CATAGCCTTATGCAGGAGGATAGAATGGCG	596	565	720	924	468	522	604	740	2805	2334	447.282	458.212	427.295	572.364	946.038	821.376	726.304	707.967	1905.15	3201.68	0.00173372	0.00174913	0.00166061	0.00213394	0.00224544	0.00223499	0.0016191	0.00168838	0.00181935	0.000213254	0.00194698	0.000339809
Deletion	27	700.951	0.329178	0.169495	1	1	no	TCATAGCCTTATGCAGAGGATAGAATGGCG	648	796	1068	1144	442	484	705	659	3656	2290	486.306	645.551	633.82	708.641	893.48	761.582	847.755	630.474	2474.32	3133.29	0.00188498	0.00246426	0.00246324	0.00264203	0.0021207	0.00207229	0.00188984	0.00150357	0.00236363	0.000329978	0.0018966	0.000280241
Deletion	28	804.945	-0.104065	0.132049	1	1	no	TTCATAGCCTTATGCGAGGATAGAATGGCG	1053	1105	1341	1374	470	457	588	763	4873	2278	790.248	896.148	795.836	851.113	950.081	719.097	707.064	729.972	3333.35	3106.21	0.00306309	0.00342086	0.00309288	0.0031732	0.00225504	0.00195669	0.00157621	0.00174086	0.00318751	0.000162369	0.0018822	0.000293352
Deletion	29	405.068	-1.0703	0.290317	0.662496	1	yes	CTTCATAGCCTTATGGAGGATAGAATGGCG	696	633	981	975	167	86	290	206	3285	749	522.329	513.359	582.189	603.956	337.582	135.322	348.722	197.083	2221.83	1018.71	0.00202461	0.00195964	0.00226258	0.00225173	0.000801259	0.000368217	0.000777382	0.000470008	0.00212464	0.000155358	0.000604217	0.00021796
Deletion	30	801.832	0.367308	0.106371	1	1	no	TCTTCATAGCCTTATGAGGATAGAATGGCG	864	929	1182	1117	454	607	777	849	4092	2687	648.409	753.413	701.475	691.916	917.737	955.124	934.334	812.249	2795.21	3619.45	0.00251331	0.002876	0.00272617	0.00257967	0.00217827	0.00259893	0.00208285	0.00193707	0.00267379	0.000161498	0.00219928	0.000284293
Deletion	31	421.511	0.236289	0.200228	1	1	no	CTCTTCATAGCCTTAGAGGATAGAATGGCG	570	498	556	617	192	323	483	367	2241	1365	427.77	403.875	329.966	382.196	388.118	508.246	580.802	351.114	1543.81	1828.28	0.00165809	0.00154171	0.00128236	0.00142494	0.000921208	0.00138295	0.00129474	0.000837345	0.00147677	0.000160805	0.00110906	0.000269947
Deletion	32	835.022	0.612568	0.16836	1	1	no	TCTCTTCATAGCCTTGAGGATAGAATGGCG	968	852	1071	930	554	786	662	939	3821	2941	726.458	690.967	635.601	576.081	1119.88	1236.78	796.048	898.353	2629.11	4051.07	0.00281584	0.00263762	0.00247016	0.0021478	0.00265807	0.00336533	0.00177458	0.00214242	0.00251785	0.000284226	0.0024851	0.000689686
Deletion	33	685.22	-0.450023	0.20224	1	1	no	ATCTCTTCATAGCCTGAGGATAGAATGGCG	1015	940	1198	1519	359	413	445	413	4672	1630	761.73	762.334	710.971	940.932	725.7	649.862	535.108	395.122	3175.97	2305.79	0.00295256	0.00291005	0.00276307	0.00350808	0.00172247	0.0017683	0.00119288	0.000942298	0.00303344	0.000326673	0.00140649	0.000404907
Deletion	34	649.445	-0.588164	0.180998	1	1	no	TATCTCTTCATAGCCGAGGATAGAATGGCG	1123	901	1282	1298	237	269	378	732	4604	1616	842.781	730.706	760.822	804.035	479.083	423.276	454.541	700.314	3138.34	2057.21	0.00326672	0.00278932	0.00295681	0.00299768	0.00113712	0.00115175	0.00101328	0.00167013	0.00300263	0.000197796	0.00124307	0.000291404
Deletion	35	994.8	0.513828	0.152279	1	1	no	GTATCTCTTCATAGCGAGGATAGAATGGCG	1191	900	1477	1239	528	637	956	1538	4807	3659	893.813	729.895	876.547	767.488	1067.32	1002.33	1149.58	1471.42	3267.74	4690.66	0.00346453	0.00278622	0.00340655	0.00286143	0.00253332	0.00272737	0.00256268	0.00350909	0.00312968	0.000355295	0.00283312	0.000458671
Deletion	36	495.81	-0.445883	0.150845	1	1	no	CGTATCTCTTCATAGGAGGATAGAATGGCG	701	758	886	1019	183	244	351	515	3364	1293	526.081	614.733	525.81	631.211	369.925	383.938	422.074	492.707	2297.84	1668.64	0.00203915	0.00234662	0.00204347	0.00235334	0.000878026	0.00104471	0.0009409	0.00117502	0.00219565	0.00017824	0.00100966	0.000129908
Deletion	37	810.535	-0.173116	0.100461	1	1	no	GCGTATCTCTTCATAGAGGATAGAATGGCG	1224	1087	1408	1301	349	509	618	829	5020	2305	918.579	881.55	835.598	805.894	705.485	800.92	743.139	793.115	3441.62	3042.66	0.00356052	0.00336514	0.00324741	0.00300461	0.00167449	0.00217933	0.00165663	0.00189144	0.00329442	0.000232385	0.00185047	0.000243839
Deletion	38	703.389	-0.217508	0.170919	1	1	no	GGCGTATCTCTTCATGAGGATAGAATGGCG	920	960	1220	1347	363	504	422	591	4447	1880	690.435	778.554	724.027	834.388	733.786	793.052	507.451	565.417	3027.4	2599.71	0.00267621	0.00297197	0.00281381	0.00311085	0.00174166	0.00215792	0.00113122	0.00134842	0.00289321	0.000188824	0.00159481	0.000452503
Deletion	39	534.826	-1.72291	0.300885	0.00882674	0.0314525	yes	GGGCGTATCTCTTCAGAGGATAGAATGGCG	1144	934	1301	1499	141	71	295	220	4878	727	858.541	757.468	772.097	928.543	285.024	111.72	354.734	210.477	3316.65	961.955	0.00332781	0.00289148	0.00300063	0.00346189	0.000676512	0.000303993	0.000790785	0.000501951	0.00317045	0.000268552	0.00056831	0.000212501
Deletion	40	707.13	-0.837449	0.241877	1	1	no	AGGGCGTATCTCTTCGAGGATAGAATGGCG	1065	1176	1614	1525	345	366	246	452	5380	1409	799.254	953.729	957.852	944.649	697.4	575.907	295.812	432.434	3655.48	2001.55	0.003098	0.00364066	0.00372253	0.00352193	0.0016553	0.00156706	0.000659434	0.00103128	0.00349578	0.00027768	0.00122827	0.000468867
Deletion	41	528.339	0.310719	0.170753	1	1	no	CAGGGCGTATCTCTTGAGGATAGAATGGCG	579	651	705	803	325	393	524	463	2738	1705	434.524	527.957	418.393	497.412	656.971	618.392	630.105	442.958	1878.29	2348.43	0.00168427	0.00201537	0.00162601	0.0018545	0.00155934	0.00168267	0.00140465	0.00105638	0.00179504	0.000175993	0.00142576	0.000271251
Deletion	42	368.105	-1.43362	0.156897	0.00404713	0.0148976	yes	CCAGGGCGTATCTCTGAGGATAGAATGGCG	638	661	918	960	112	107	166	205	3177	590	478.802	536.067	544.801	594.664	226.402	168.366	199.613	196.126	2154.33	790.508	0.00185589	0.00204633	0.00211728	0.00221708	0.000537371	0.00045813	0.000444984	0.000467727	0.00205914	0.000152535	0.000477053	4.12785e-05
Deletion	43	570.296	-0.541891	0.177524	1	1	no	ACCAGGGCGTATCTCGAGGATAGAATGGCG	811	907	1050	1208	202	345	444	378	3976	1369	608.633	735.572	623.138	748.286	408.333	542.863	533.905	361.637	2715.63	1846.74	0.00235914	0.00280789	0.00242172	0.00278983	0.000969188	0.00147715	0.0011902	0.000862443	0.00259465	0.000237304	0.00112474	0.000271707
Deletion	44	794.592	0.132649	0.143919	1	1	no	AACCAGGGCGTATCTGAGGATAGAATGGCG	1074	886	1201	1278	376	660	601	843	4439	2480	806.008	718.541	712.751	791.647	760.065	1038.52	722.696	806.509	3028.95	3327.79	0.00312418	0.00274288	0.00276999	0.00295149	0.00180403	0.00282585	0.00161106	0.00192338	0.00289714	0.00017745	0.00204108	0.000538773
Deletion	45	360.003	-2.70516	0.23795	2.19469e-13	2.52235e-12	yes	GAACCAGGGCGTATCGAGGATAGAATGGCG	794	848	965	1044	45	66	103	61	3651	275	595.875	687.723	572.693	646.697	90.9652	103.852	123.856	58.3595	2502.99	377.033	0.00230968	0.00262524	0.00222568	0.00241108	0.000215908	0.000282585	0.000276105	0.000139177	0.00239292	0.000172435	0.000228444	6.66546e-05
Deletion	46	455.317	-1.53515	0.382885	0.0947665	0.251887	yes	GGAACCAGGGCGTATGAGGATAGAATGGCG	913	775	1161	1212	201	63	214	132	4061	610	685.182	628.52	689.012	750.763	406.311	99.1315	257.333	126.286	2753.48	889.061	0.00265585	0.00239925	0.00267773	0.00279907	0.00096439	0.00026974	0.000573654	0.00030117	0.00263297	0.00016807	0.000527239	0.000321801
Deletion	47	557.124	-2.47765	0.161605	2.5755e-20	3.9653e-19	yes	AGGAACCAGGGCGTAGAGGATAGAATGGCG	1234	1145	1488	1700	74	88	145	213	5567	520	926.083	928.588	883.075	1053.05	149.587	138.469	174.361	203.78	3790.8	666.197	0.00358961	0.00354469	0.00343192	0.00392609	0.000355049	0.00037678	0.000388691	0.00048598	0.00362308	0.000212618	0.000401625	5.79356e-05
Deletion	48	565.939	0.356345	0.164136	1	1	no	CAGGAACCAGGGCGTGAGGATAGAATGGCG	591	612	755	956	317	325	593	713	2914	1948	443.529	496.328	448.066	592.186	640.799	511.393	713.076	682.136	1980.11	2547.4	0.00171917	0.00189463	0.00174133	0.00220785	0.00152095	0.00139152	0.00158961	0.00162678	0.00189075	0.000225337	0.00153221	0.000103536
Deletion	49	490.918	-0.00013538	0.163855	1	1	no	CCAGGAACCAGGGCGGAGGATAGAATGGCG	592	581	869	859	253	267	503	447	2901	1470	444.28	471.187	515.721	532.1	511.426	420.129	604.852	427.651	1963.29	1964.06	0.00172208	0.00179866	0.00200426	0.00198383	0.00121388	0.00114318	0.00134836	0.00101987	0.00187721	0.000138738	0.00118132	0.000137211
Deletion	50	770.934	-0.00229223	0.147468	1	1	no	TCCAGGAACCAGGGCGAGGATAGAATGGCG	1033	818	1376	1333	462	501	580	697	4560	2240	775.238	663.393	816.607	825.716	933.909	788.332	697.444	666.829	3080.95	3086.51	0.00300492	0.00253237	0.00317361	0.00307851	0.00221666	0.00214508	0.00155476	0.00159027	0.00294735	0.000285144	0.00187669	0.000352742
Deletion	51	848.416	0.51439	0.153416	1	1	no	TTCCAGGAACCAGGGGAGGATAGAATGGCG	922	845	1103	1209	499	774	839	806	4079	2918	691.936	685.29	654.591	748.905	1008.7	1217.9	1008.89	771.11	2780.72	4006.6	0.00268203	0.00261595	0.00254396	0.00279214	0.00239418	0.00331395	0.00224905	0.00183897	0.00265852	0.000105425	0.00244904	0.000622701
Deletion	52	835.682	0.337916	0.124579	1	1	no	GTTCCAGGAACCAGGGAGGATAGAATGGCG	923	868	1240	1315	428	637	870	862	4346	2797	692.686	703.943	735.896	814.566	865.18	1002.33	1046.17	824.686	2947.09	3738.36	0.00268493	0.00268716	0.00285994	0.00303694	0.00205353	0.00272737	0.00233215	0.00196673	0.00281724	0.000167849	0.00226995	0.000342483
Deletion	53	650.656	-0.771688	0.168156	1	1	no	TGTTCCAGGAACCAGGAGGATAGAATGGCG	1034	1014	1434	1360	269	326	430	355	4842	1380	775.989	822.348	851.028	842.441	543.77	512.966	517.07	339.633	3291.81	1913.44	0.00300782	0.00313914	0.00330738	0.00314087	0.00129065	0.0013958	0.00115267	0.000809966	0.0031488	0.000122715	0.00116227	0.0002551
Deletion	54	784.453	0.141217	0.149804	1	1	no	TTGTTCCAGGAACCAGAGGATAGAATGGCG	961	913	1174	1333	342	577	595	1021	4381	2535	721.204	740.437	696.727	825.716	691.335	907.919	715.481	976.804	2984.09	3291.54	0.00279547	0.00282647	0.00270771	0.00307851	0.0016409	0.00247048	0.00159497	0.00232951	0.00285204	0.000159138	0.00200897	0.000455559
Deletion	55	854.222	0.319405	0.099583	1	1	no	ATTGTTCCAGGAACCGAGGATAGAATGGCG	1025	922	1353	1163	447	575	782	1092	4463	2896	769.235	747.736	802.958	720.411	903.587	904.772	940.347	1044.73	3040.34	3793.44	0.00298164	0.00285433	0.00312056	0.00268591	0.00214469	0.00246192	0.00209625	0.0024915	0.00291061	0.000185098	0.00229859	0.000206976
Deletion	56	705.582	0.00560879	0.174894	1	1	no	AATTGTTCCAGGAACGAGGATAGAATGGCG	826	1000	1036	1248	336	446	472	917	4110	2171	619.891	810.994	614.829	773.063	679.207	701.788	567.575	877.306	2818.78	2825.88	0.00240277	0.0030958	0.00238943	0.00288221	0.00161211	0.00190959	0.00126526	0.00209222	0.00269255	0.000353288	0.0017198	0.000361905
Deletion	57	516.605	0.405243	0.180447	1	1	no	CAATTGTTCCAGGAAGAGGATAGAATGGCG	605	552	693	741	245	333	663	569	2591	1810	454.036	447.669	411.271	459.006	495.255	523.981	797.251	544.37	1771.98	2360.86	0.0017599	0.00170888	0.00159834	0.00171131	0.0011755	0.00142577	0.00177726	0.00129823	0.00169461	6.83469e-05	0.00141919	0.000259661
Deletion	58	543.372	-0.682603	0.270593	1	1	no	GCAATTGTTCCAGGAGAGGATAGAATGGCG	802	854	1167	1157	322	190	361	271	3980	1144	601.879	692.589	692.573	716.694	650.906	298.968	434.099	259.269	2703.74	1643.24	0.00233296	0.00264382	0.00269157	0.00267205	0.00154494	0.000813502	0.000967706	0.000618312	0.0025851	0.000169234	0.000986116	0.000399041
Deletion	59	640	-0.672798	0.178402	1	1	no	AGCAATTGTTCCAGGGAGGATAGAATGGCG	886	1039	1511	1229	176	325	430	596	4665	1527	664.919	842.623	896.725	761.294	355.775	511.393	517.07	570.201	3165.56	1954.44	0.0025773	0.00321654	0.00348497	0.00283833	0.000844441	0.00139152	0.00115267	0.00135983	0.00302929	0.000401441	0.00118711	0.000251809
Deletion	60	882.718	0.286569	0.140867	1	1	no	AAGCAATTGTTCCAGGAGGATAGAATGGCG	1197	1011	1309	1094	528	683	689	960	4611	2860	898.316	819.915	776.845	677.669	1067.32	1074.71	828.515	918.444	3172.75	3889	0.00348198	0.00312986	0.00301908	0.00252655	0.00253332	0.00292433	0.00184695	0.00219033	0.00303937	0.00039475	0.00237373	0.000461792
Deletion	61	647.316	-0.275838	0.117189	1	1	no	AAAGCAATTGTTCCAGAGGATAGAATGGCG	908	783	1322	1194	274	363	505	633	4207	1775	681.429	635.008	784.56	739.613	553.877	571.186	607.257	605.599	2840.61	2337.92	0.0026413	0.00242401	0.00304906	0.0027575	0.00131464	0.00155422	0.00135372	0.00144425	0.00271797	0.000260431	0.00141671	0.000106541
Deletion	62	592.028	-0.484748	0.13451	1	1	no	AAAAGCAATTGTTCCGAGGATAGAATGGCG	998	849	1174	1029	234	299	367	606	4050	1506	748.972	688.534	696.727	637.406	473.019	470.481	441.314	579.768	2771.64	1964.58	0.0029031	0.00262834	0.00270771	0.00237644	0.00112272	0.0012802	0.00098379	0.00138265	0.0026539	0.00021805	0.00119234	0.00017538
Deletion	63	497.963	-0.967563	0.211495	1	1	no	TAAAAGCAATTGTTCGAGGATAGAATGGCG	974	767	1012	1135	105	273	289	353	3888	1020	730.961	622.032	600.586	703.066	212.252	429.57	347.519	337.72	2656.65	1327.06	0.00283329	0.00237448	0.00233408	0.00262124	0.000503786	0.00116887	0.000774701	0.000805403	0.00254077	0.000232678	0.000813191	0.000273121
Deletion	64	578.497	0.179895	0.116579	1	1	no	GTAAAAGCAATTGTTGAGGATAGAATGGCG	751	672	944	809	311	350	504	703	3176	1868	563.605	544.988	560.231	501.128	628.67	550.731	606.055	672.569	2169.95	2458.02	0.0021846	0.00208038	0.00217724	0.00186836	0.00149216	0.00149856	0.00135104	0.00160396	0.00207764	0.000147387	0.00148643	0.000103803
Deletion	65	639.392	-0.233461	0.139709	1	1	no	TGTAAAAGCAATTGTGAGGATAGAATGGCG	899	926	1114	1108	227	388	538	654	4047	1807	674.675	750.98	661.12	686.341	458.869	610.524	646.939	625.69	2773.12	2342.02	0.00261512	0.00286671	0.00256933	0.00255889	0.00108914	0.00166126	0.00144218	0.00149216	0.00265251	0.000144874	0.00142118	0.000240395
Deletion	66	724.983	1.14854	0.136454	0.238691	0.547113	yes	CTGTAAAAGCAATTGGAGGATAGAATGGCG	497	597	785	755	495	723	804	945	2634	2967	372.985	484.163	465.87	467.679	1000.62	1137.65	966.802	904.093	1790.7	4009.16	0.00144573	0.00184819	0.00181052	0.00174364	0.00237499	0.00309559	0.00215522	0.00215611	0.00171202	0.000182716	0.00244548	0.00044557
Deletion	67	490.532	-0.581221	0.142808	1	1	no	TCTGTAAAAGCAATTGAGGATAGAATGGCG	785	812	966	871	201	225	295	469	3434	1190	589.121	658.527	573.287	539.534	406.311	354.041	354.734	448.698	2360.47	1563.78	0.0022835	0.00251379	0.00222798	0.00201154	0.00096439	0.000963358	0.000790785	0.00107007	0.00225921	0.00020633	0.00094715	0.000115641
Deletion	68	579.504	0.131783	0.181716	1	1	no	ATCTGTAAAAGCAATGAGGATAGAATGGCG	645	695	948	963	302	505	391	579	3251	1777	484.055	563.641	562.604	596.522	610.477	794.626	470.173	553.937	2206.82	2429.21	0.00187625	0.00215158	0.00218647	0.00222401	0.00144898	0.0021622	0.00104813	0.00132104	0.00210958	0.000158337	0.00149509	0.000475127
Deletion	69	369.764	0.000739601	0.202226	1	1	no	CATCTGTAAAAGCAAGAGGATAGAATGGCG	476	446	605	649	155	218	428	321	2176	1122	357.225	361.703	359.046	402.018	313.324	343.027	514.666	307.105	1479.99	1478.12	0.00138465	0.00138073	0.00139537	0.00149884	0.000743683	0.000933387	0.00114731	0.000732392	0.0014149	5.63043e-05	0.000889193	0.000195223
Deletion	70	1008.67	0.946608	0.151809	1	1	no	GCATCTGTAAAAGCAGAGGATAGAATGGCG	891	757	1141	1260	514	898	1301	1372	4049	4085	668.671	613.922	677.143	780.497	1039.02	1413.02	1564.44	1312.61	2740.23	5329.09	0.00259185	0.00234352	0.0026316	0.00290992	0.00246615	0.00384487	0.0034875	0.00313035	0.00261922	0.000231963	0.00323222	0.000588146
Deletion	71	812.438	0.264262	0.185079	1	1	no	TGCATCTGTAAAAGCGAGGATAGAATGGCG	943	996	1144	1209	424	576	965	661	4292	2626	707.696	807.75	678.924	748.905	857.094	906.345	1160.4	632.387	2943.27	3556.23	0.00274311	0.00308342	0.00263852	0.00279214	0.00203433	0.0024662	0.00258681	0.00150813	0.0028143	0.00019051	0.00214887	0.000488585
Deletion	72	595.818	-0.899387	0.216289	1	1	no	GTGCATCTGTAAAAGGAGGATAGAATGGCG	1086	973	1262	1238	266	302	309	274	4559	1151	815.013	789.097	748.952	766.869	537.705	475.202	371.569	262.139	3119.93	1646.62	0.00315909	0.00301222	0.00291068	0.00285912	0.00127626	0.00129304	0.000828314	0.000625157	0.00298527	0.000132184	0.00100569	0.000332688
Deletion	73	665.086	-0.0194364	0.179893	1	1	no	TGTGCATCTGTAAAAGAGGATAGAATGGCG	896	866	1074	1071	391	494	390	636	3907	1911	672.424	702.321	637.381	663.422	790.386	777.317	468.971	608.469	2675.55	2645.14	0.00260639	0.00268097	0.00247707	0.00247344	0.001876	0.00211511	0.00104544	0.00145109	0.00255947	0.000101905	0.00162191	0.000472333
Deletion	74	831.412	0.350754	0.151521	1	1	no	ATGTGCATCTGTAAAGAGGATAGAATGGCG	1000	930	1139	1192	418	469	917	1094	4261	2898	750.473	754.224	675.956	738.375	844.965	737.979	1102.68	1046.64	2919.03	3732.27	0.00290892	0.0028791	0.00262699	0.00275288	0.00200555	0.00200807	0.00245814	0.00249606	0.00279197	0.000129119	0.00224195	0.000271967
Deletion	75	531.786	-1.26359	0.200399	0.145961	0.371042	yes	TATGTGCATCTGTAAGAGGATAGAATGGCG	1006	967	1263	1179	129	271	264	241	4415	905	754.976	784.231	749.546	730.322	260.767	426.423	317.457	230.568	3019.07	1235.21	0.00292638	0.00299364	0.00291298	0.00272286	0.000618937	0.00116031	0.000707686	0.000549864	0.00288896	0.000116226	0.000759199	0.0002751
Deletion	76	713.474	-0.614075	0.173365	1	1	no	ATATGTGCATCTGTAGAGGATAGAATGGCG	1024	997	1507	1606	283	314	594	482	5134	1673	768.484	808.561	894.351	994.824	572.07	494.084	714.279	461.136	3466.22	2241.57	0.00297874	0.00308652	0.00347575	0.003709	0.00135782	0.00134442	0.00159229	0.00109973	0.0033125	0.000339768	0.00134857	0.000201185
Deletion	77	835.696	-0.0959391	0.144323	1	1	no	GATATGTGCATCTGTGAGGATAGAATGGCG	992	999	1466	1665	379	572	592	890	5122	2433	744.469	810.183	870.019	1031.37	766.129	900.051	711.874	851.474	3456.04	3229.53	0.00288565	0.00309271	0.00338118	0.00384526	0.00181843	0.00244907	0.00158693	0.00203062	0.0033012	0.000415751	0.00197126	0.000366466
Deletion	78	411.858	-1.19214	0.229889	0.319967	0.701864	yes	CGATATGTGCATCTGGAGGATAGAATGGCG	762	685	938	1001	160	193	156	184	3386	693	571.86	555.531	556.67	620.061	323.432	303.689	187.588	176.035	2304.12	990.744	0.0022166	0.00212062	0.0021634	0.00231177	0.000767673	0.000826347	0.000418178	0.000419813	0.0022031	8.24013e-05	0.000608003	0.000219558
Deletion	79	457.815	-1.14265	0.204664	0.402829	0.845946	yes	TCGATATGTGCATCTGAGGATAGAATGGCG	840	804	915	1140	196	150	215	251	3699	812	630.397	652.039	543.02	706.164	396.204	236.027	258.535	240.135	2531.62	1130.9	0.00244349	0.00248903	0.00211036	0.00263279	0.0009404	0.000642239	0.000576335	0.00057268	0.00241892	0.00022096	0.000682913	0.000174608
Deletion	80	396.509	-0.346382	0.16208	1	1	no	CTCGATATGTGCATCGAGGATAGAATGGCG	604	502	696	816	200	180	298	363	2618	1041	453.286	407.119	413.051	505.464	404.29	283.233	358.342	347.287	1778.92	1393.15	0.00175699	0.00155409	0.00160525	0.00188452	0.000959592	0.000770687	0.000798827	0.000828219	0.00170021	0.000150068	0.000839331	8.35439e-05
Deletion	81	558.564	0.713048	0.16109	1	1	no	CCTCGATATGTGCATGAGGATAGAATGGCG	528	530	690	722	288	566	554	676	2470	2084	396.25	429.827	409.491	447.237	582.177	890.61	666.179	646.738	1682.8	2785.7	0.00153591	0.00164078	0.00159142	0.00166743	0.00138181	0.00242338	0.00148507	0.00154236	0.00160888	5.79518e-05	0.00170815	0.000481423
Deletion	82	479.457	-1.24963	0.230771	0.215094	0.505813	yes	ACCTCGATATGTGCAGAGGATAGAATGGCG	908	846	1111	1123	114	150	354	231	3988	849	681.429	686.101	659.339	695.633	230.445	236.027	425.681	221.001	2722.5	1113.15	0.0026413	0.00261905	0.00256241	0.00259353	0.000546967	0.000642239	0.000948942	0.000527048	0.00260407	3.39466e-05	0.000666299	0.000195019
Deletion	83	338.391	0.452002	0.159623	1	1	no	CACCTCGATATGTGCGAGGATAGAATGGCG	381	359	427	502	174	219	353	465	1669	1211	285.93	291.147	253.409	310.96	351.732	344.6	424.479	444.871	1141.45	1565.68	0.0011083	0.00111139	0.000984833	0.00115935	0.000834845	0.000937669	0.000946261	0.00106094	0.00109097	7.4517e-05	0.000944929	9.24336e-05
Deletion	84	357.198	-1.07505	0.267177	0.645073	1	yes	TCACCTCGATATGTGGAGGATAGAATGGCG	573	559	855	912	152	110	232	149	2899	643	430.021	453.346	507.412	564.931	307.26	173.087	278.978	142.55	1955.71	901.875	0.00166681	0.00173055	0.00197197	0.00210623	0.00072929	0.000470975	0.000621906	0.000339958	0.00186889	0.000205693	0.000540532	0.000170606
Deletion	85	405.725	-1.14628	0.478858	0.525816	1	yes	TTCACCTCGATATGTGAGGATAGAATGGCG	690	803	905	982	24	202	119	441	3380	786	517.826	651.228	537.085	608.292	48.5148	317.85	143.096	421.91	2314.43	931.372	0.00200716	0.00248593	0.00208729	0.00226789	0.000115151	0.000864882	0.000318995	0.00100618	0.00221207	0.000212661	0.000576303	0.000426983
Deletion	86	841.62	0.74131	0.152451	1	1	no	GTTCACCTCGATATGGAGGATAGAATGGCG	776	793	946	1163	439	714	1043	1004	3678	3200	582.367	643.118	561.418	720.411	887.416	1123.49	1254.2	960.54	2507.31	4225.64	0.00225732	0.00245497	0.00218186	0.00268591	0.0021063	0.00305706	0.00279589	0.00229072	0.00239501	0.000225543	0.00256249	0.00044009
Deletion	87	381.212	-2.01377	0.224806	2.91734e-06	1.73763e-05	yes	TGTTCACCTCGATATGAGGATAGAATGGCG	765	752	1057	1035	97	68	150	119	3609	434	574.112	609.867	627.292	641.122	196.08	106.999	180.373	113.849	2452.39	597.302	0.00222533	0.00232804	0.00243787	0.00239029	0.000465402	0.000291148	0.000402094	0.00027151	0.00234538	9.18053e-05	0.000357538	9.20658e-05
Deletion	88	716.922	0.0421522	0.208335	1	1	no	ATGTTCACCTCGATAGAGGATAGAATGGCG	1050	859	1148	1065	244	652	578	727	4122	2201	787.996	696.644	681.297	659.705	493.233	1025.93	695.039	695.53	2825.64	2909.74	0.00305437	0.00265929	0.00264775	0.00245958	0.0011707	0.0027916	0.0015494	0.00165872	0.00270525	0.000250104	0.00179261	0.00069805
Deletion	89	645.94	-0.219605	0.120458	1	1	no	GATGTTCACCTCGATGAGGATAGAATGGCG	871	781	1248	1212	317	398	474	577	4112	1766	653.662	633.386	740.644	750.763	640.799	626.26	569.98	552.023	2778.46	2389.06	0.00253367	0.00241782	0.00287839	0.00279907	0.00152095	0.00170407	0.00127062	0.00131648	0.00265724	0.000217265	0.00145303	0.00019963
Deletion	90	494.007	-0.691605	0.220804	1	1	no	TGATGTTCACCTCGAGAGGATAGAATGGCG	877	731	1001	991	217	145	392	371	3600	1125	658.165	592.837	594.058	613.867	438.654	228.16	471.376	354.94	2458.93	1493.13	0.00255112	0.00226303	0.00230871	0.00228868	0.00104116	0.000620831	0.00105081	0.000846472	0.00235289	0.000133475	0.000889816	0.000202529
Deletion	91	836.695	0.0516181	0.137488	1	1	no	GTGATGTTCACCTCGGAGGATAGAATGGCG	924	1065	1436	1415	407	530	830	787	4840	2554	693.437	863.709	852.215	876.51	822.729	833.964	998.066	752.933	3285.87	3407.69	0.00268784	0.00329703	0.00331199	0.00326789	0.00195277	0.00226924	0.00222492	0.00179561	0.00314119	0.000302784	0.00206064	0.000225372
Deletion	92	526.58	0.0173264	0.150404	1	1	no	CGTGATGTTCACCTCGAGGATAGAATGGCG	632	645	811	996	220	364	472	556	3084	1612	474.299	523.091	481.3	616.964	444.719	572.76	567.575	531.932	2095.65	2116.99	0.00183844	0.00199679	0.00187049	0.00230023	0.00105555	0.0015585	0.00126526	0.00126857	0.00200149	0.000210564	0.00128697	0.000206634
Deletion	93	540.483	-1.44787	0.285638	0.076994	0.212254	yes	ACGTGATGTTCACCTGAGGATAGAATGGCG	932	997	1419	1368	171	82	308	294	4716	855	699.441	808.561	842.126	847.396	345.668	129.028	370.367	281.274	3197.52	1126.34	0.00271111	0.00308652	0.00327278	0.00315935	0.000820451	0.000351091	0.000825633	0.000670789	0.00305744	0.000243272	0.000666991	0.000222505
Deletion	94	793.818	0.147214	0.124272	1	1	no	TACGTGATGTTCACCGAGGATAGAATGGCG	1063	907	1295	1139	437	610	622	786	4404	2455	797.753	735.572	768.537	705.544	883.373	959.845	747.948	751.976	3007.4	3343.14	0.00309218	0.00280789	0.00298679	0.00263048	0.00209671	0.00261177	0.00166735	0.00179333	0.00287934	0.000203211	0.00204229	0.00042025
Deletion	95	560.218	-1.52212	0.112833	2.51651e-06	1.50991e-05	yes	GTACGTGATGTTCACGAGGATAGAATGGCG	1048	1095	1420	1311	148	174	240	304	4874	866	786.496	888.038	842.72	812.088	299.174	273.792	288.597	290.841	3329.34	1152.4	0.00304855	0.0033899	0.00327509	0.00302771	0.000710098	0.000744997	0.000643351	0.000693605	0.00318531	0.000176504	0.000698013	4.22727e-05
Deletion	96	462.265	-0.852637	0.179349	1	1	no	CGTACGTGATGTTCAGAGGATAGAATGGCG	754	712	908	1153	128	189	305	396	3527	1018	565.857	577.428	538.866	714.216	258.745	297.395	366.759	378.858	2396.37	1301.76	0.00219333	0.00220421	0.00209421	0.00266281	0.000614139	0.000809221	0.000817591	0.000903511	0.00228864	0.000254309	0.000786116	0.000122314
Deletion	97	897.527	0.397802	0.133223	1	1	no	GCGTACGTGATGTTCGAGGATAGAATGGCG	1001	945	1178	1404	574	702	781	930	4528	2987	751.223	766.389	699.101	869.696	1160.31	1104.61	939.144	889.743	3086.41	4093.81	0.00291183	0.00292553	0.00271694	0.00324249	0.00275403	0.00300568	0.00209357	0.00212188	0.0029492	0.0002175	0.00249379	0.000457618
Deletion	98	381.719	-0.969671	0.235124	0.979235	1	no	CGCGTACGTGATGTTGAGGATAGAATGGCG	655	632	792	915	95	198	149	345	2994	787	491.56	512.548	470.024	566.789	192.038	311.556	179.171	330.066	2040.92	1012.83	0.00190534	0.00195655	0.00182667	0.00211316	0.000455806	0.000847755	0.000399413	0.00078715	0.00195043	0.000120924	0.000622531	0.000227599
Deletion	99	450.855	-0.465963	0.186551	1	1	no	CCGCGTACGTGATGTGAGGATAGAATGGCG	649	630	889	925	230	187	362	328	3093	1107	487.057	510.926	527.59	572.984	464.933	294.248	435.301	313.802	2098.56	1508.28	0.00188789	0.00195036	0.00205039	0.00213625	0.00110353	0.000800658	0.000970387	0.000748363	0.00200622	0.000109518	0.000905735	0.000162389
Deletion	100	348.824	-1.97472	0.220022	4.77354e-06	2.74311e-05	yes	TCCGCGTACGTGATGGAGGATAGAATGGCG	722	756	970	823	47	81	115	198	3271	441	541.841	613.111	575.661	509.801	95.0081	127.455	138.286	189.429	2240.41	550.178	0.00210024	0.00234043	0.00223721	0.00190069	0.000225504	0.000346809	0.000308272	0.000451756	0.00214464	0.000190075	0.000333085	9.39156e-05
Deletion	101	738.59	0.129427	0.172684	1	1	no	TTCCGCGTACGTGATGAGGATAGAATGGCG	884	791	1219	1280	292	465	823	811	4174	2391	663.418	641.496	723.433	792.885	590.263	731.685	989.649	775.894	2821.23	3087.49	0.00257149	0.00244878	0.0028115	0.00295611	0.001401	0.00199094	0.00220616	0.00185037	0.00269697	0.000229214	0.00186212	0.000340452
Deletion	102	768.129	0.0976844	0.176246	1	1	no	ATTCCGCGTACGTGAGAGGATAGAATGGCG	961	777	1351	1305	451	612	522	712	4394	2297	721.204	630.142	801.771	808.372	911.673	962.992	627.7	681.179	2961.49	3183.54	0.00279547	0.00240544	0.00311595	0.00301385	0.00216388	0.00262033	0.00139929	0.0016245	0.00283268	0.000314633	0.001952	0.000549034
Deletion	103	607.414	-0.65607	0.213152	1	1	no	TATTCCGCGTACGTGGAGGATAGAATGGCG	898	863	1265	1403	239	194	514	480	4429	1427	673.925	699.888	750.733	869.077	483.126	305.262	618.08	459.222	2993.62	1865.69	0.00261221	0.00267168	0.0029176	0.00324018	0.00114671	0.000830629	0.00137784	0.00109517	0.00286042	0.000285608	0.00111259	0.000224595
Deletion	104	1244.57	0.922851	0.158798	1	1	no	GTATTCCGCGTACGTGAGGATAGAATGGCG	1091	949	1422	1584	904	763	1429	1878	5046	4974	818.766	769.633	843.907	981.196	1827.39	1200.59	1718.36	1796.71	3413.5	6543.05	0.00317363	0.00293792	0.0032797	0.00365819	0.00433735	0.00326685	0.00383062	0.00428483	0.00326236	0.000300066	0.00392991	0.000497153
Deletion	105	975.407	0.541985	0.126054	1	1	no	AGTATTCCGCGTACGGAGGATAGAATGGCG	963	923	1422	1373	638	615	1000	1231	4681	3484	722.705	748.547	843.907	850.494	1289.68	967.713	1202.49	1177.71	3165.65	4637.6	0.00280129	0.00285743	0.0032797	0.00317089	0.0030611	0.00263318	0.00268063	0.00280864	0.00302733	0.000233996	0.00279589	0.00019171
Deletion	106	616.689	-0.76395	0.207308	1	1	no	AAGTATTCCGCGTACGAGGATAGAATGGCG	1221	980	1105	1227	249	205	331	609	4533	1394	916.327	794.774	655.778	760.055	503.341	322.571	398.024	582.638	3126.93	1806.57	0.00355179	0.00303389	0.00254857	0.00283371	0.00119469	0.000877726	0.000887288	0.00138949	0.00299199	0.000423007	0.0010873	0.000249518
Deletion	107	723.69	-0.428012	0.140641	1	1	no	GAAGTATTCCGCGTAGAGGATAGAATGGCG	1145	947	1456	1357	238	453	517	671	4905	1879	859.291	768.011	864.084	840.583	481.105	712.803	621.687	641.954	3331.97	2457.55	0.00333072	0.00293173	0.00335812	0.00313394	0.00114191	0.00193956	0.00138588	0.00153095	0.00318863	0.000198247	0.00149958	0.000334375
Deletion	108	504.792	0.0308011	0.137168	1	1	no	CGAAGTATTCCGCGTGAGGATAGAATGGCG	658	575	756	949	264	301	429	542	2938	1536	493.811	466.322	448.659	587.85	533.662	473.628	515.868	518.538	1996.64	2041.7	0.00191407	0.00178009	0.00174364	0.00219168	0.00126666	0.00128876	0.00114999	0.00123662	0.00190737	0.000203213	0.00123551	6.08849e-05
Deletion	109	700.36	0.160946	0.175366	1	1	no	TCGAAGTATTCCGCGGAGGATAGAATGGCG	885	795	1088	1112	299	422	839	713	3880	2273	664.168	644.74	645.69	688.819	604.413	664.024	1008.89	682.136	2643.42	2959.46	0.0025744	0.00246116	0.00250936	0.00256812	0.00143459	0.00180683	0.00224905	0.00162678	0.00252826	5.34685e-05	0.00177931	0.000348094
Deletion	110	839.608	0.738193	0.118581	1	1	no	TTCGAAGTATTCCGCGAGGATAGAATGGCG	765	798	1099	1027	492	646	1018	1016	3689	3172	574.112	647.173	652.218	636.167	994.552	1016.49	1224.13	972.02	2509.67	4207.2	0.00222533	0.00247045	0.00253473	0.00237182	0.0023606	0.00276591	0.00272888	0.0023181	0.00240058	0.000134686	0.00254337	0.000236707
Deletion	111	836.024	0.11036	0.149099	1	1	no	TTTCGAAGTATTCCGGAGGATAGAATGGCG	868	1096	1423	1337	460	554	597	999	4724	2610	651.41	888.849	844.5	828.194	929.866	871.728	717.886	955.756	3212.95	3475.24	0.00252494	0.003393	0.00328201	0.00308775	0.00220706	0.002372	0.00160033	0.00227931	0.00307193	0.00038586	0.00211468	0.000349478
Deletion	112	1047.77	0.622828	0.130216	1	1	no	ATTTCGAAGTATTCCGAGGATAGAATGGCG	1048	969	1402	1423	624	980	991	1151	4842	3746	786.496	785.853	832.037	881.466	1261.38	1542.05	1191.67	1101.18	3285.85	5096.27	0.00304855	0.00299983	0.00323357	0.00328637	0.00299393	0.00419596	0.0026565	0.00262612	0.00314208	0.00013925	0.00311813	0.000737637
Deletion	113	218.59	-3.60681	0.623524	5.70692e-06	3.23392e-05	yes	CATTTCGAAGTATTCGAGGATAGAATGGCG	504	542	707	638	0	28	13	59	2391	100	378.238	439.559	419.579	395.204	0	44.0585	15.6324	56.446	1632.58	116.137	0.0014661	0.00167793	0.00163063	0.00147344	0	0.000119885	3.48482e-05	0.000134614	0.00156202	0.000108303	7.23367e-05	6.52617e-05
Deletion	114	394.157	-1.28859	0.172149	0.07297	0.201842	yes	ACATTTCGAAGTATTGAGGATAGAATGGCG	713	711	909	969	99	128	175	303	3302	705	535.087	576.617	539.459	600.239	200.123	201.41	210.436	289.884	2251.4	901.853	0.00207406	0.00220112	0.00209652	0.00223787	0.000474998	0.000548044	0.00046911	0.000691323	0.00215239	7.94525e-05	0.000545869	0.000103403
Deletion	115	507.671	-1.29277	0.15248	0.0425955	0.12458	yes	GACATTTCGAAGTATGAGGATAGAATGGCG	929	872	1266	1182	182	163	245	266	4249	856	697.189	707.187	751.326	732.18	367.904	256.483	294.61	254.486	2887.88	1173.48	0.00270239	0.00269954	0.0029199	0.00272979	0.000873228	0.000697899	0.000656754	0.000606904	0.0027629	0.000105551	0.000708696	0.000115826
Deletion	116	832.185	0.285776	0.110724	1	1	no	GGACATTTCGAAGTAGAGGATAGAATGGCG	987	967	1172	1256	468	521	731	1060	4382	2780	740.717	784.231	695.541	778.019	946.038	819.802	879.02	1014.12	2998.51	3658.98	0.00287111	0.00299364	0.0027031	0.00290069	0.00224544	0.00223071	0.00195954	0.00241849	0.00286713	0.000121178	0.00221355	0.000189591
Deletion	117	528.956	0.363581	0.155284	1	1	no	CGGACATTTCGAAGTGAGGATAGAATGGCG	586	588	637	888	282	415	508	578	2699	1783	439.777	476.864	378.037	550.064	570.048	653.009	610.865	552.98	1844.74	2386.9	0.00170463	0.00182033	0.00146918	0.0020508	0.00135302	0.00177686	0.00136176	0.00131876	0.00176124	0.000242105	0.0014526	0.000216968
Deletion	118	729.891	0.469456	0.164487	1	1	no	ACGGACATTTCGAAGGAGGATAGAATGGCG	735	749	948	1157	352	617	818	768	3589	2555	551.598	607.434	562.604	716.694	711.55	970.86	983.636	734.755	2438.33	3400.8	0.00213806	0.00231876	0.00218647	0.00267205	0.00168888	0.00264174	0.00219275	0.00175226	0.00232883	0.000241221	0.00206891	0.000442779
Deletion	119	3485.6	3.081	0.151609	1.89036e-43	5.14178e-42	yes	AACGGACATTTCGAAGAGGATAGAATGGCG	924	875	1279	1231	3392	2922	6336	6153	4309	18803	693.437	709.62	759.041	762.533	6856.75	4597.81	7618.97	5886.65	2924.63	24960.2	0.00268784	0.00270883	0.00294989	0.00284295	0.0162747	0.0125108	0.0169845	0.0140387	0.00279738	0.000122712	0.0149521	0.0020554
Deletion	120	6269.24	4.00148	0.126824	1.63156e-124	1.6642e-122	yes	GAACGGACATTTCGAGAGGATAGAATGGCG	1031	897	1223	1144	5843	5876	11731	12600	4295	36050	773.737	727.462	725.807	708.641	11811.3	9245.98	14106.4	12054.6	2935.65	47218.3	0.0029991	0.00277694	0.00282073	0.00264203	0.0280345	0.0251586	0.0314464	0.0287481	0.0028097	0.000147401	0.0283469	0.00258397
Deletion	121	5942.2	4.19901	0.144884	1.04234e-108	6.54268e-107	yes	CGAACGGACATTTCGGAGGATAGAATGGCG	708	776	946	1161	5670	5667	11199	11760	3591	34296	531.335	629.331	561.418	719.172	11461.6	8917.12	13466.7	11250.9	2441.26	45096.3	0.00205952	0.00240234	0.00218186	0.00268129	0.0272044	0.0242638	0.0300203	0.0268315	0.00233125	0.000273092	0.02708	0.00235612
Deletion	122	2553.52	3.16072	0.163942	2.94056e-40	7.2712e-39	yes	CCGAACGGACATTTCGAGGATAGAATGGCG	654	680	749	890	2226	2127	4708	5103	2973	14164	490.809	551.476	444.505	551.303	4499.74	3346.87	5661.32	4882.1	2038.09	18390	0.00190243	0.00210515	0.00172749	0.00205542	0.0106803	0.00910695	0.0126204	0.011643	0.00194762	0.000170228	0.0110126	0.00149715
Deletion	123	1277.73	1.91311	0.202528	3.33365e-06	1.9712e-05	yes	ACCGAACGGACATTTGAGGATAGAATGGCG	770	620	777	925	866	891	2229	2377	3092	6363	577.864	502.816	461.122	572.984	1750.57	1402	2680.35	2274.11	2114.79	8107.03	0.00223987	0.0019194	0.00179207	0.00213625	0.00415503	0.0038149	0.00597512	0.00542335	0.0020219	0.000203236	0.0048421	0.0010245
Deletion	124	1777.53	2.1598	0.178636	3.7224e-11	3.30161e-10	yes	AACCGAACGGACATTGAGGATAGAATGGCG	827	797	989	1160	1315	1298	2859	3668	3773	9140	620.641	646.362	586.937	718.552	2658.2	2042.42	3437.92	3509.22	2572.49	11647.8	0.00240568	0.00246735	0.00228103	0.00267898	0.00630931	0.00555751	0.00766391	0.00836889	0.00245826	0.000166307	0.00697491	0.00127409
Deletion	125	3519.76	4.23971	0.146714	8.19989e-109	5.57592e-107	yes	CAACCGAACGGACATGAGGATAGAATGGCG	407	512	569	565	3459	3295	6439	7139	2053	20332	305.442	415.229	337.681	349.985	6992.19	5184.74	7742.83	6829.97	1408.34	26749.7	0.00118393	0.00158505	0.00131234	0.00130485	0.0165961	0.0141078	0.0172606	0.0162883	0.00134654	0.000169545	0.0160632	0.00136526
Deletion	126	3923.01	3.96749	0.159257	3.18753e-78	1.62564e-76	yes	CCAACCGAACGGACAGAGGATAGAATGGCG	584	636	691	821	4093	3402	7163	7600	2732	22258	438.276	515.792	410.084	508.562	8273.79	5353.1	8613.43	7271.02	1872.71	29511.3	0.00169881	0.00196893	0.00159372	0.00189607	0.019638	0.014566	0.0192013	0.0173401	0.00178938	0.000173307	0.0176864	0.00230658
Deletion	127	889.22	0.551504	0.11313	1	1	no	GCCAACCGAACGGACGAGGATAGAATGGCG	1076	913	1118	1077	549	628	934	1060	4184	3171	807.509	740.437	663.493	667.139	1109.78	988.168	1123.13	1014.12	2878.58	4235.18	0.00313	0.00282647	0.00257856	0.00248729	0.00263408	0.00268884	0.00250371	0.00241849	0.00275558	0.000287826	0.00256128	0.000122848
Deletion	128	644.951	0.234008	0.14851	1	1	no	TGCCAACCGAACGGAGAGGATAGAATGGCG	783	671	967	1060	363	528	543	606	3481	2040	587.62	544.177	573.88	656.608	733.786	830.817	652.952	579.768	2362.29	2797.32	0.00227769	0.00207728	0.00223029	0.00244803	0.00174166	0.00226068	0.00145558	0.00138265	0.00225832	0.000152671	0.00171014	0.000398389
Deletion	129	684.108	0.495819	0.17847	1	1	no	CTGCCAACCGAACGGGAGGATAGAATGGCG	763	713	884	946	340	390	852	926	3306	2508	572.611	578.239	524.623	585.992	687.292	613.671	1024.52	885.916	2261.46	3211.4	0.00221951	0.00220731	0.00203886	0.00218475	0.00163131	0.00166982	0.00228389	0.00211276	0.00216261	8.37455e-05	0.00192444	0.000324258
Deletion	130	466.339	-1.5987	0.153225	5.86934e-05	0.000297477	yes	TCTGCCAACCGAACGGAGGATAGAATGGCG	853	889	1232	1159	135	128	165	259	4133	687	640.153	720.974	731.148	717.933	272.896	201.41	198.411	247.789	2810.21	920.505	0.00248131	0.00275217	0.00284149	0.00267667	0.000647724	0.000548044	0.000442304	0.000590933	0.00268791	0.000153324	0.000557251	8.68286e-05
Deletion	131	784.639	0.102679	0.20143	1	1	no	TTCTGCCAACCGAACGAGGATAGAATGGCG	1002	959	1341	1123	404	581	841	537	4425	2363	751.974	777.743	795.836	695.633	816.665	914.213	1011.29	513.755	3021.19	3255.93	0.00291474	0.00296887	0.00309288	0.00259353	0.00193838	0.0024876	0.00225441	0.00122522	0.00289251	0.000212811	0.0019764	0.000549042
Deletion	132	316.055	-1.13707	0.319749	0.519053	1	yes	CTTCTGCCAACCGAAGAGGATAGAATGGCG	531	527	671	877	41	158	148	263	2606	610	398.501	427.394	398.215	543.25	82.8794	248.616	177.968	251.615	1767.36	761.079	0.00154464	0.00163149	0.00154759	0.0020254	0.000196716	0.000676491	0.000396733	0.000600059	0.00168728	0.000228981	0.0004675	0.000215701
Deletion	133	660.796	0.103147	0.188448	1	1	no	GCTTCTGCCAACCGAGAGGATAGAATGGCG	767	783	1122	1076	371	470	664	476	3748	1981	575.613	635.008	665.867	666.519	749.957	739.553	798.453	455.395	2543.01	2743.36	0.00223114	0.00242401	0.00258778	0.00248498	0.00178004	0.00201235	0.00177994	0.00108604	0.00243198	0.00014998	0.00166459	0.000400954
Deletion	134	710.678	-0.601575	0.171666	1	1	no	AGCTTCTGCCAACCGGAGGATAGAATGGCG	1162	1009	1508	1380	254	401	571	433	5059	1659	872.049	818.293	894.945	854.83	513.448	630.98	686.622	414.257	3440.12	2245.31	0.00338017	0.00312366	0.00347805	0.00318706	0.00121868	0.00171692	0.00153064	0.00098793	0.00329224	0.000165063	0.00136354	0.000323967
Deletion	135	719.12	-0.336979	0.218629	1	1	no	TAGCTTCTGCCAACCGAGGATAGAATGGCG	1175	923	1259	1371	393	241	505	779	4728	1918	881.806	748.547	747.172	849.255	794.429	379.217	607.257	745.279	3226.78	2526.18	0.00341798	0.00285743	0.00290376	0.00316627	0.0018856	0.00103186	0.00135372	0.00177736	0.00308636	0.00025956	0.00151213	0.000393944
Deletion	136	1040.23	0.538508	0.154647	1	1	no	ATAGCTTCTGCCAACGAGGATAGAATGGCG	1029	1039	1418	1486	553	986	1065	1040	4972	3644	772.237	842.623	841.533	920.49	1117.86	1551.49	1280.65	994.981	3376.88	4944.98	0.00299328	0.00321654	0.00327048	0.00343186	0.00265327	0.00422165	0.00285487	0.00237286	0.00322804	0.000181281	0.00302566	0.000821459
Deletion	137	550.967	0.377909	0.123743	1	1	no	CATAGCTTCTGCCAAGAGGATAGAATGGCG	603	546	847	830	286	443	524	617	2826	1870	452.535	442.803	502.665	514.137	578.134	697.068	630.105	590.292	1912.14	2495.6	0.00175408	0.00169031	0.00195352	0.00191685	0.00137222	0.00189675	0.00140465	0.00140774	0.00182869	0.000126586	0.00152034	0.000251452
Deletion	138	668.521	-0.039959	0.224272	1	1	no	TCATAGCTTCTGCCAGAGGATAGAATGGCG	958	862	988	1146	238	511	727	496	3954	1972	718.953	699.077	586.343	709.88	481.105	804.067	874.21	474.529	2714.25	2633.91	0.00278675	0.00266858	0.00227872	0.00264665	0.00114191	0.00218789	0.00194882	0.00113167	0.00259517	0.000219757	0.00160257	0.000546638
Deletion	139	781.356	-0.0986454	0.138894	1	1	no	TTCATAGCTTCTGCCGAGGATAGAATGGCG	991	1012	1441	1317	394	375	703	819	4761	2291	743.719	820.726	855.183	815.805	796.451	590.069	845.35	783.548	3235.43	3015.42	0.00288274	0.00313295	0.00332352	0.00304156	0.0018904	0.0016056	0.00188448	0.00186863	0.0030952	0.000184004	0.00181227	0.000138091
Deletion	140	909.526	0.268503	0.12553	1	1	no	TTTCATAGCTTCTGCGAGGATAGAATGGCG	1107	1030	1371	1311	549	698	676	1007	4819	2930	830.773	835.324	813.64	812.088	1109.78	1098.31	812.883	963.41	3291.83	3984.38	0.00322018	0.00318868	0.00316208	0.00302771	0.00263408	0.00298855	0.0018121	0.00229757	0.00314966	8.46987e-05	0.00243307	0.000500974
Deletion	141	781.158	0.02257	0.0968516	1	1	no	GTTTCATAGCTTCTGGAGGATAGAATGGCG	1024	962	1252	1311	357	497	701	835	4549	2390	768.484	780.176	743.018	812.088	721.657	782.038	842.945	798.855	3103.77	3145.49	0.00297874	0.00297816	0.00288761	0.00302771	0.00171287	0.00212795	0.00187912	0.00190513	0.00296805	5.8439e-05	0.00190627	0.000170572
Deletion	142	569.228	0.0985794	0.174186	1	1	no	CGTTTCATAGCTTCTGAGGATAGAATGGCG	723	716	889	883	227	491	496	552	3211	1766	542.592	580.672	527.59	546.967	458.869	772.597	596.435	528.105	2197.82	2356.01	0.00210315	0.00221659	0.00205039	0.00203926	0.00108914	0.00210226	0.00132959	0.00125944	0.00210235	8.11031e-05	0.00144511	0.000449586
Deletion	143	548.836	-1.06504	0.194688	0.642844	1	yes	TCGTTTCATAGCTTCGAGGATAGAATGGCG	941	907	1291	1266	135	182	398	377	4405	1092	706.195	735.572	766.163	784.213	272.896	286.38	478.591	360.681	2992.14	1398.55	0.0027373	0.00280789	0.00297756	0.00292378	0.000647724	0.00077925	0.00106689	0.000860161	0.00286163	0.000109011	0.000838506	0.000175629
Deletion	144	642.58	-0.176973	0.146212	1	1	no	ATCGTTTCATAGCTTGAGGATAGAATGGCG	970	708	1178	1181	297	346	460	742	4037	1845	727.959	574.184	699.101	731.561	600.37	544.437	553.145	709.881	2732.8	2407.83	0.00282165	0.00219183	0.00271694	0.00272748	0.00142499	0.00148143	0.00123309	0.00169294	0.00261447	0.00028567	0.00145811	0.000189228
Deletion	145	530.409	-1.15102	0.139305	0.238568	0.547113	yes	TATCGTTTCATAGCTGAGGATAGAATGGCG	825	957	1215	1319	159	220	274	327	4316	980	619.14	776.121	721.06	817.044	321.41	346.174	329.482	312.845	2933.36	1309.91	0.00239986	0.00296268	0.00280228	0.00304618	0.000762875	0.00094195	0.000734492	0.000746081	0.00280275	0.00028703	0.00079635	9.77639e-05
Deletion	146	528.856	-1.47604	0.205232	0.0138212	0.0466039	yes	ATATCGTTTCATAGCGAGGATAGAATGGCG	965	977	1253	1410	100	150	315	293	4605	858	724.206	792.341	743.611	873.413	202.145	236.027	378.784	280.317	3133.57	1097.27	0.00280711	0.0030246	0.00288992	0.00325634	0.000479796	0.000642239	0.000844398	0.000668507	0.00299449	0.000196231	0.000658735	0.000149284
Deletion	147	682.551	1.17612	0.167079	0.244206	0.558185	yes	CATATCGTTTCATAGGAGGATAGAATGGCG	435	592	608	795	466	642	798	929	2430	2835	326.456	480.108	360.826	492.456	941.995	1010.2	959.587	888.786	1659.85	3800.57	0.00126538	0.00183272	0.00140229	0.00183602	0.00223585	0.00274878	0.00213914	0.0021196	0.0015841	0.000294342	0.00231084	0.00029635
Deletion	148	469.975	-0.166186	0.161643	1	1	no	CCATATCGTTTCATAGAGGATAGAATGGCG	601	592	856	892	189	295	446	403	2941	1333	451.034	480.108	508.006	552.542	382.054	464.187	536.31	385.555	1991.69	1768.11	0.00174826	0.00183272	0.00197428	0.00206004	0.000906814	0.00126307	0.00119556	0.000919483	0.00190382	0.00013979	0.00107123	0.00018468
Deletion	149	352.241	-0.621671	0.243328	1	1	no	CCCATATCGTTTCATGAGGATAGAATGGCG	476	639	731	673	85	164	303	311	2519	863	357.225	518.225	433.823	416.884	171.823	258.057	364.354	297.538	1726.16	1091.77	0.00138465	0.00197822	0.00168598	0.00155427	0.000407826	0.000702181	0.00081223	0.000709576	0.00165078	0.00025073	0.000657953	0.000174151
Deletion	150	733.71	-0.240617	0.171781	1	1	no	GCCCATATCGTTTCAGAGGATAGAATGGCG	1035	903	1307	1446	424	456	479	563	4691	1922	776.739	732.328	775.658	895.713	857.094	717.523	575.992	538.629	3180.44	2689.24	0.00301073	0.00279551	0.00301447	0.00333948	0.00203433	0.00195241	0.00128402	0.00128454	0.00304005	0.000224332	0.00163882	0.000410758
Deletion	151	678.101	-0.331457	0.268857	1	1	no	AGCCCATATCGTTTCGAGGATAGAATGGCG	1057	972	1148	1263	178	621	482	484	4440	1765	793.25	788.286	681.297	782.355	359.818	977.154	579.6	463.049	3045.19	2379.62	0.00307473	0.00300912	0.00264775	0.00291685	0.000854037	0.00265887	0.00129206	0.00110429	0.00291211	0.000187764	0.00147731	0.00080788
Deletion	152	241.573	-1.08296	0.259139	0.620643	1	yes	CAGCCCATATCGTTTGAGGATAGAATGGCG	379	467	543	544	100	101	130	97	1933	428	284.429	378.734	322.251	336.976	202.145	158.925	156.324	92.8011	1322.39	610.195	0.00110248	0.00144574	0.00125238	0.00125635	0.000479796	0.000432441	0.000348482	0.000221315	0.00126424	0.000140607	0.000370508	0.000113319
Deletion	153	374.466	-1.21317	0.184262	0.199482	0.477572	yes	TCAGCCCATATCGTTGAGGATAGAATGGCG	564	599	908	1055	116	150	175	223	3126	664	423.267	485.785	538.866	653.511	234.488	236.027	210.436	213.347	2101.43	894.298	0.00164063	0.00185439	0.00209421	0.00243648	0.000556563	0.000642239	0.00046911	0.000508796	0.00200643	0.000341359	0.000544177	7.45128e-05
Deletion	154	629.67	-0.80015	0.141212	1	1	no	TTCAGCCCATATCGTGAGGATAGAATGGCG	1160	960	1360	1216	254	242	350	536	4696	1382	870.548	778.554	807.112	753.241	513.448	380.791	420.871	512.798	3209.46	1827.91	0.00337435	0.00297197	0.0031367	0.00280831	0.00121868	0.00103615	0.00093822	0.00122293	0.00307283	0.000241619	0.001104	0.000140694
Deletion	155	449.001	-3.39385	0.543299	2.08381e-06	1.27849e-05	yes	ATTCAGCCCATATCGGAGGATAGAATGGCG	1072	866	1488	1482	43	4	111	60	4908	218	804.507	702.321	883.075	918.013	86.9223	6.29407	133.476	57.4028	3307.92	284.095	0.00311836	0.00268097	0.00343192	0.00342262	0.000206312	1.71264e-05	0.00029755	0.000136896	0.00316347	0.000353117	0.000164471	0.000118225
Deletion	156	532.275	-1.74998	0.155162	7.33006e-07	4.78506e-06	yes	TATTCAGCCCATATCGAGGATAGAATGGCG	1122	967	1465	1274	147	144	210	206	4828	707	842.031	784.231	869.426	789.169	297.153	226.586	252.523	197.083	3284.86	973.345	0.00326381	0.00299364	0.00337888	0.00294226	0.0007053	0.000616549	0.000562932	0.000470008	0.00314465	0.000210419	0.000588697	9.85271e-05
Deletion	157	603.147	-0.236088	0.208782	1	1	no	GTATTCAGCCCATATGAGGATAGAATGGCG	933	818	1027	1048	163	385	541	645	3826	1734	700.191	663.393	609.488	649.175	329.496	605.804	650.547	617.08	2622.25	2202.93	0.00271402	0.00253237	0.00236867	0.00242032	0.000782067	0.00164841	0.00145022	0.00147163	0.00250885	0.000152902	0.00133808	0.000381168
Deletion	158	419.4	-1.74194	0.317825	0.0104288	0.0368393	yes	TGTATTCAGCCCATAGAGGATAGAATGGCG	867	857	1007	1079	49	189	186	129	3810	553	650.66	695.022	597.619	668.378	99.051	297.395	223.663	123.416	2611.68	743.525	0.00252204	0.0026531	0.00232255	0.00249191	0.0002351	0.000809221	0.000498597	0.000294326	0.0024974	0.000135959	0.000459311	0.000259147
Deletion	159	537.657	-1.06346	0.160098	0.614614	1	yes	TTGTATTCAGCCCATGAGGATAGAATGGCG	1068	834	1124	1248	207	176	292	352	4274	1027	801.505	676.369	667.054	773.063	418.44	276.939	351.127	336.763	2917.99	1383.27	0.00310673	0.0025819	0.00259239	0.00288221	0.000993177	0.00075356	0.000782743	0.000803121	0.00279081	0.000252435	0.00083315	0.000108606
Deletion	160	727.739	-0.204765	0.120575	1	1	no	TTTGTATTCAGCCCAGAGGATAGAATGGCG	1017	989	1392	1181	338	372	553	800	4579	2063	763.231	802.073	826.103	731.561	683.249	585.348	664.977	765.37	3122.97	2698.94	0.00295837	0.00306175	0.00321051	0.00272748	0.00162171	0.00159275	0.00148239	0.00182528	0.00298953	0.000203052	0.00163053	0.000143035
Deletion	161	685.759	-0.124164	0.136802	1	1	no	ATTTGTATTCAGCCCGAGGATAGAATGGCG	950	823	1201	1245	302	395	664	618	4219	1979	712.949	667.448	712.751	771.205	610.477	621.539	798.453	591.248	2864.35	2621.72	0.00276348	0.00254785	0.00276999	0.00287528	0.00144898	0.00169123	0.00177994	0.00141003	0.00273915	0.000137443	0.00158254	0.000181087
Deletion	162	702.016	-0.192608	0.168866	1	1	no	GATTTGTATTCAGCCGAGGATAGAATGGCG	925	943	1257	1284	363	381	407	829	4409	1980	694.187	764.767	745.985	795.363	733.786	599.51	489.413	793.115	3000.3	2615.82	0.00269075	0.00291934	0.00289915	0.00296535	0.00174166	0.00163129	0.00109102	0.00189144	0.00286865	0.00012179	0.00158885	0.000348594
Deletion	163	434.639	-1.68859	0.149258	2.33325e-06	1.42084e-05	yes	TGATTTGTATTCAGCGAGGATAGAATGGCG	870	750	1072	1228	104	144	154	206	3920	608	652.911	608.245	636.194	760.675	210.231	226.586	185.183	197.083	2658.03	819.083	0.00253076	0.00232185	0.00247246	0.00283602	0.000498988	0.000616549	0.000412817	0.000470008	0.00254027	0.000215919	0.00049959	8.57992e-05
Deletion	164	596.993	-0.511419	0.201388	1	1	no	GTGATTTGTATTCAGGAGGATAGAATGGCG	813	893	1120	1331	178	401	347	569	4157	1495	610.134	724.218	664.68	824.477	359.818	630.98	417.264	544.37	2823.51	1952.43	0.00236495	0.00276455	0.00258317	0.0030739	0.000854037	0.00171692	0.000930178	0.00129823	0.00269664	0.000299903	0.00119984	0.000395537
Deletion	165	471.398	-1.4161	0.232206	0.0505963	0.145889	yes	TGTGATTTGTATTCAGAGGATAGAATGGCG	808	837	1213	1222	95	236	210	202	4080	743	606.382	678.802	719.873	756.958	192.038	371.35	252.523	193.256	2762.01	1009.17	0.00235041	0.00259119	0.00279766	0.00282216	0.000455806	0.00101046	0.000562932	0.000460882	0.00264036	0.000219307	0.000622519	0.00026329
Deletion	166	371.709	-0.647901	0.181205	1	1	no	CTGTGATTTGTATTCGAGGATAGAATGGCG	465	675	761	770	129	195	235	312	2671	871	348.97	547.421	451.627	476.97	260.767	306.836	282.585	298.494	1824.99	1148.68	0.00135265	0.00208967	0.00175517	0.00177829	0.000618937	0.00083491	0.000629947	0.000711857	0.00174394	0.000302182	0.000698913	9.96917e-05
Deletion	167	405.505	-2.49209	0.467037	0.000417335	0.00182616	yes	TCTGTGATTTGTATTGAGGATAGAATGGCG	974	850	1175	1080	134	30	57	74	4079	295	730.961	689.345	697.321	668.997	270.874	47.2055	68.5419	70.7967	2786.62	457.418	0.00283329	0.00263143	0.00271002	0.00249422	0.000642926	0.000128448	0.000152796	0.000168838	0.00266724	0.000142151	0.000273252	0.000247008
Deletion	168	529.165	-0.483771	0.15736	1	1	no	TTCTGTGATTTGTATGAGGATAGAATGGCG	865	732	1057	982	166	275	441	477	3636	1359	649.159	593.648	627.292	608.292	335.56	432.717	530.298	456.352	2478.39	1754.93	0.00251622	0.00226613	0.00243787	0.00226789	0.000796461	0.00117744	0.00118216	0.00108832	0.00237203	0.000125411	0.00106109	0.000181626
Deletion	169	378.1	-2.07404	0.257302	1.27515e-05	6.80079e-05	yes	ATTCTGTGATTTGTAGAGGATAGAATGGCG	827	721	1062	1000	98	60	147	105	3610	410	620.641	584.727	630.259	619.442	198.102	94.411	176.766	100.455	2455.07	569.734	0.00240568	0.00223207	0.0024494	0.00230946	0.0004702	0.000256896	0.000394052	0.000239567	0.00234915	9.75139e-05	0.000340179	0.000110855
Deletion	170	374.503	-1.67628	0.409046	0.0515408	0.148089	yes	GATTCTGTGATTTGTGAGGATAGAATGGCG	747	694	963	1013	72	222	81	85	3417	460	560.603	562.83	571.506	627.495	145.544	349.321	97.4017	81.3206	2322.43	673.587	0.00217296	0.00214849	0.00222106	0.00233949	0.000345453	0.000950513	0.000217131	0.000193936	0.0022205	8.48599e-05	0.000426758	0.000355472
Deletion	171	455.484	-0.911005	0.175444	1	1	no	CGATTCTGTGATTTGGAGGATAGAATGGCG	853	750	851	1024	190	180	212	349	3478	931	640.153	608.245	505.038	634.308	384.075	283.233	254.928	333.893	2387.75	1256.13	0.00248131	0.00232185	0.00196275	0.00236489	0.000911612	0.000770687	0.000568293	0.000796276	0.0022827	0.000223684	0.000761717	0.000142777
Deletion	172	333.306	-3.57524	1.02371	0.00166995	0.00664722	yes	ACGATTCTGTGATTTGAGGATAGAATGGCG	812	727	1002	1162	22	0	68	28	3703	118	609.384	589.593	594.652	719.791	44.4719	0	81.7693	26.788	2513.42	153.029	0.00236204	0.00225065	0.00231101	0.0026836	0.000105555	0	0.000182283	6.38846e-05	0.00240183	0.000193286	8.79306e-05	7.64263e-05
Deletion	173	642.508	0.143185	0.20955	1	1	no	GACGATTCTGTGATTGAGGATAGAATGGCG	800	781	1032	953	379	461	338	842	3566	2020	600.378	633.386	612.455	590.328	766.129	725.391	406.441	805.552	2436.55	2703.51	0.00232714	0.00241782	0.00238021	0.00220092	0.00181843	0.00197381	0.000906052	0.0019211	0.00233152	9.46823e-05	0.00165485	0.00050335
Deletion	174	362.792	-0.617343	0.231459	1	1	no	CGACGATTCTGTGATGAGGATAGAATGGCG	505	573	781	745	181	164	151	343	2604	839	378.989	464.7	463.496	461.484	365.882	258.057	181.576	328.152	1768.67	1133.67	0.00146901	0.00177389	0.0018013	0.00172055	0.00086843	0.000702181	0.000404775	0.000782587	0.00169119	0.000151868	0.000689493	0.000201586
Deletion	175	591.655	0.0136932	0.154062	1	1	no	ACGACGATTCTGTGAGAGGATAGAATGGCG	803	651	1024	1001	229	423	474	707	3479	1833	602.63	527.957	607.708	620.061	462.912	665.597	569.98	676.396	2358.36	2374.88	0.00233586	0.00201537	0.00236175	0.00231177	0.00109873	0.00181111	0.00127062	0.00161309	0.00225619	0.00016184	0.00144839	0.000322778
Deletion	176	703.456	-0.501732	0.169903	1	1	no	TACGACGATTCTGTGGAGGATAGAATGGCG	1075	1038	1389	1350	349	260	527	596	4852	1732	806.758	841.812	824.322	836.246	705.485	409.114	633.712	570.201	3309.14	2318.51	0.00312709	0.00321344	0.00320359	0.00311778	0.00167449	0.00111321	0.00141269	0.00135983	0.00316548	5.00077e-05	0.00139006	0.000230195
Deletion	177	672.871	-0.269966	0.223421	1	1	no	ATACGACGATTCTGTGAGGATAGAATGGCG	970	1030	1144	1154	329	239	465	863	4298	1896	727.959	835.324	678.924	714.836	665.056	376.07	559.158	825.643	2957.04	2425.93	0.00282165	0.00318868	0.00263852	0.00266512	0.00157853	0.0010233	0.00124649	0.00196902	0.00282849	0.00025335	0.00145433	0.000412032
Deletion	178	487.078	-0.0375736	0.209863	1	1	no	CATACGACGATTCTGGAGGATAGAATGGCG	617	617	820	847	297	207	342	611	2901	1457	463.042	500.383	486.641	524.667	600.37	325.718	411.251	584.551	1974.73	1921.89	0.0017948	0.00191011	0.00189125	0.00195612	0.00142499	0.000886289	0.000916775	0.00139405	0.00188807	6.78835e-05	0.00115553	0.000293825
Deletion	179	624.201	-0.769516	0.18683	1	1	no	GCATACGACGATTCTGAGGATAGAATGGCG	967	984	1323	1386	212	203	471	535	4660	1421	725.707	798.018	785.154	858.546	428.547	319.424	566.373	511.841	3167.43	1826.18	0.00281293	0.00304627	0.00305137	0.00320092	0.00101717	0.000869163	0.00126258	0.00122065	0.00302787	0.000160246	0.00109239	0.000183397
Deletion	180	735.877	0.233932	0.163118	1	1	no	TGCATACGACGATTCGAGGATAGAATGGCG	888	723	1153	1234	363	497	554	1049	3998	2463	666.42	586.349	684.265	764.391	733.786	782.038	666.179	1003.59	2701.42	3185.59	0.00258312	0.00223827	0.00265928	0.00284988	0.00174166	0.00212795	0.00148507	0.00239339	0.00258264	0.000255528	0.00193702	0.000402971
Deletion	181	290.076	-1.98073	0.212228	1.80355e-06	1.12343e-05	yes	CTGCATACGACGATTGAGGATAGAATGGCG	592	598	692	837	70	50	105	121	2719	346	444.28	484.974	410.678	518.473	141.501	78.6758	126.261	115.762	1858.4	462.201	0.00172208	0.00185129	0.00159603	0.00193302	0.000335857	0.00021408	0.000281466	0.000276073	0.00177561	0.000147897	0.000276869	4.98125e-05
Deletion	182	594.46	-1.09861	0.152845	0.454633	0.934461	yes	ACTGCATACGACGATGAGGATAGAATGGCG	1057	1043	1365	1295	215	224	244	443	4760	1126	793.25	845.867	810.079	802.177	434.611	352.468	293.407	423.824	3251.37	1504.31	0.00307473	0.00322892	0.00314824	0.00299076	0.00103156	0.000959077	0.000654073	0.00101075	0.00311066	0.000101761	0.000913864	0.000175854
Deletion	183	539.592	1.82258	0.15101	2.87205e-08	2.09249e-07	yes	CACTGCATACGACGAGAGGATAGAATGGCG	292	283	391	426	401	455	705	1043	1392	2604	219.138	229.511	232.045	263.882	810.601	715.95	847.755	997.851	944.576	3372.16	0.000849405	0.000876112	0.000901803	0.000983831	0.00192398	0.00194812	0.00188984	0.0023797	0.000902788	5.81101e-05	0.00203541	0.000230769
Deletion	184	630.57	0.150711	0.15396	1	1	no	TCACTGCATACGACGGAGGATAGAATGGCG	770	637	906	1217	351	418	540	671	3530	1980	577.864	516.603	537.679	753.861	709.528	657.73	649.344	641.954	2386.01	2658.56	0.00223987	0.00197203	0.0020896	0.00281062	0.00168408	0.00178971	0.00144754	0.00153095	0.00227803	0.000371596	0.00161307	0.000153174
Deletion	185	629.423	-0.356096	0.12969	1	1	no	TTCACTGCATACGACGAGGATAGAATGGCG	1011	770	1166	1218	302	310	481	553	4165	1646	758.728	624.465	691.98	754.48	610.477	487.79	578.397	529.062	2829.65	2205.73	0.00294092	0.00238377	0.00268926	0.00281293	0.00144898	0.00132729	0.00128938	0.00126172	0.00270672	0.00023856	0.00133185	8.25883e-05
Deletion	186	629.873	-0.189739	0.167151	1	1	no	TTTCACTGCATACGAGAGGATAGAATGGCG	883	874	1134	1037	369	332	381	654	3928	1736	662.668	708.809	672.989	642.361	745.914	522.407	458.149	625.69	2686.83	2352.16	0.00256858	0.00270573	0.00261546	0.00239491	0.00177045	0.00142149	0.00102132	0.00149216	0.00257117	0.000130565	0.00142635	0.000309197
Deletion	187	672.692	-1.06957	0.18102	0.612688	1	yes	TTTTCACTGCATACGGAGGATAGAATGGCG	1106	1282	1482	1469	284	216	319	444	5339	1263	830.023	1039.69	879.515	909.96	574.091	339.88	383.594	424.78	3659.19	1722.35	0.00321727	0.00396882	0.00341809	0.0033926	0.00136262	0.000924824	0.00085512	0.00101303	0.00349919	0.000325561	0.0010389	0.000225279
Deletion	188	594.51	-1.17804	0.170994	0.246684	0.562274	yes	GTTTTCACTGCATACGAGGATAGAATGGCG	1077	1113	1313	1323	174	282	317	282	4826	1055	808.259	902.636	779.219	819.521	351.732	443.732	381.189	269.793	3309.64	1446.45	0.00313291	0.00344563	0.0030283	0.00305542	0.000834845	0.00120741	0.000849759	0.00064341	0.00316557	0.000191898	0.000883856	0.000235277
Deletion	189	643.387	-0.624556	0.160726	1	1	no	AGTTTTCACTGCATAGAGGATAGAATGGCG	1019	995	1559	1027	248	354	354	554	4600	1510	764.732	806.939	925.211	636.167	501.319	557.025	425.681	530.019	3133.05	2014.04	0.00296419	0.00308032	0.00359568	0.00237182	0.00118989	0.00151568	0.000948942	0.001264	0.003003	0.000502375	0.00122963	0.000233362
Deletion	190	853.765	0.219875	0.177295	1	1	no	GAGTTTTCACTGCATGAGGATAGAATGGCG	1174	955	1196	1271	324	554	849	1181	4596	2908	881.055	774.499	709.784	787.311	654.949	871.728	1020.91	1129.88	3152.65	3677.47	0.00341507	0.00295649	0.00275846	0.00293533	0.00155454	0.002372	0.00227585	0.00269456	0.00301634	0.000280261	0.00222424	0.000481041
Deletion	191	782.194	0.127202	0.13342	1	1	no	AGAGTTTTCACTGCAGAGGATAGAATGGCG	1026	909	1296	1149	379	565	780	707	4380	2431	769.985	737.193	769.13	711.739	766.129	889.037	937.942	676.396	2988.05	3269.5	0.00298455	0.00281408	0.0029891	0.00265357	0.00181843	0.0024191	0.00209089	0.00161309	0.00286033	0.000160103	0.00198538	0.000349151
Deletion	192	698.974	-0.129415	0.228016	1	1	no	GAGAGTTTTCACTGCGAGGATAGAATGGCG	1057	911	1047	1252	239	623	423	722	4267	2007	793.25	738.815	621.357	775.541	483.126	980.301	508.653	690.747	2928.96	2662.83	0.00307473	0.00282028	0.0024148	0.00289145	0.00114671	0.00266743	0.00113391	0.00164731	0.00280031	0.000278465	0.00164884	0.000719912
Deletion	193	570.505	-0.99852	0.180118	0.911253	1	no	AGAGAGTTTTCACTGGAGGATAGAATGGCG	953	1003	1345	1181	186	181	409	369	4482	1145	715.201	813.427	798.21	731.561	375.989	284.806	491.818	353.027	3058.4	1505.64	0.0027722	0.00310509	0.00310211	0.00272748	0.00089242	0.000774968	0.00109638	0.000841908	0.00292672	0.000205062	0.000901418	0.000138589
Deletion	194	686.523	0.176151	0.145548	1	1	no	AAGAGAGTTTTCACTGAGGATAGAATGGCG	910	809	1081	968	311	433	578	948	3768	2270	682.93	656.094	641.535	599.62	628.67	681.333	695.039	906.964	2580.18	2912.01	0.00264712	0.0025045	0.00249322	0.00223556	0.00149216	0.00185393	0.0015494	0.00216295	0.0024701	0.000171331	0.00176461	0.000309405
Deletion	195	567.49	-0.821697	0.232853	1	1	no	GAAGAGAGTTTTCACGAGGATAGAATGGCG	939	1012	1147	1166	145	181	453	511	4264	1290	704.694	820.726	680.704	722.269	293.11	284.806	544.728	488.88	2928.39	1611.52	0.00273148	0.00313295	0.00264544	0.00269283	0.000695704	0.000774968	0.00121432	0.00116589	0.00280068	0.000224294	0.000962723	0.000265288
Deletion	196	889.104	0.551233	0.168597	1	1	no	TGAAGAGAGTTTTCAGAGGATAGAATGGCG	968	832	1115	1303	413	877	863	1035	4218	3188	726.458	674.747	661.713	807.133	834.858	1379.97	1037.75	990.198	2870.05	4242.78	0.00281584	0.00257571	0.00257164	0.00300923	0.00198156	0.00375496	0.00231338	0.00236145	0.0027431	0.000210979	0.00260284	0.000786431
Deletion	197	510.323	-1.19995	0.156233	0.16541	0.40655	yes	TTGAAGAGAGTTTTCGAGGATAGAATGGCG	940	826	1092	1335	183	185	226	313	4193	907	705.444	669.881	648.063	826.955	369.925	291.101	271.763	299.451	2850.34	1232.24	0.00273439	0.00255713	0.00251859	0.00308313	0.000878026	0.000792094	0.000605822	0.000714139	0.00272331	0.000257631	0.00074752	0.000115775
Deletion	198	582.168	0.528292	0.157977	1	1	no	ATTGAAGAGAGTTTTGAGGATAGAATGGCG	561	564	845	844	323	358	689	742	2814	2112	421.015	457.401	501.478	522.809	652.928	563.319	828.515	709.881	1902.7	2754.64	0.00163191	0.00174603	0.00194891	0.00194919	0.00154974	0.00153281	0.00184695	0.00169294	0.00181901	0.000157219	0.00165561	0.000146394
Deletion	199	458.867	-0.537839	0.140817	1	1	no	AATTGAAGAGAGTTTGAGGATAGAATGGCG	738	685	851	922	157	220	331	443	3196	1151	553.849	555.531	505.038	571.125	317.367	346.174	398.024	423.824	2185.54	1485.39	0.00214678	0.00212062	0.00196275	0.00212933	0.000753279	0.00094195	0.000887288	0.00101075	0.00208987	8.54441e-05	0.000898316	0.00010909
Deletion	200	843.244	0.744439	0.251599	1	1	no	GAATTGAAGAGAGTTGAGGATAGAATGGCG	870	688	977	1117	609	341	1034	1309	3652	3293	652.911	557.964	579.815	691.916	1231.06	536.569	1243.37	1252.34	2482.61	4263.34	0.00253076	0.00212991	0.00225335	0.00257967	0.00292196	0.00146002	0.00277177	0.00298661	0.00237342	0.000216801	0.00253509	0.000722339
Insertion	1	589.496	-0.157437	0.156016	1	1	no	AGCGGTTCCATCcTCTAgGAGGATAGAATGGCG	858	859	958	942	257	299	569	574	3617	1699	643.906	696.644	568.539	583.514	519.512	470.481	684.217	549.153	2492.6	2223.36	0.00249585	0.00265929	0.00220953	0.00217551	0.00123308	0.0012802	0.00152528	0.00130964	0.00238505	0.000232522	0.00133705	0.000129388
Insertion	2	395.569	-0.705148	0.224497	1	1	no	AGCGGTTCCATCcTCTAggGAGGATAGAATGGCG	583	623	905	799	129	255	271	211	2910	866	437.526	505.249	537.085	494.934	260.767	401.247	325.875	201.866	1974.79	1189.75	0.0016959	0.00192869	0.00208729	0.00184526	0.000618937	0.00109181	0.00072645	0.000481416	0.00188929	0.000163396	0.000729652	0.000261435
Insertion	3	721.843	0.808827	0.115587	1	1	no	AGCGGTTCCATCcTCTAggaGAGGATAGAATGGCG	691	637	879	869	403	550	798	1087	3076	2838	518.577	516.603	521.655	538.295	814.644	865.434	959.587	1039.95	2095.13	3679.61	0.00201006	0.00197203	0.00202733	0.00200692	0.00193358	0.00235488	0.00213914	0.00248009	0.00200409	2.31785e-05	0.00222692	0.000240987
Insertion	4	378.819	-0.782571	0.208266	1	1	no	AGCGGTTCCATCcTCTAggagGAGGATAGAATGGCG	591	612	777	854	154	112	256	319	2834	841	443.529	496.328	461.122	529.003	311.303	176.234	307.837	305.191	1929.98	1100.57	0.00171917	0.00189463	0.00179207	0.00197228	0.000738886	0.000479538	0.000686241	0.000727829	0.00184454	0.0001115	0.000658123	0.000121195
Insertion	5	437.066	-0.766502	0.174312	1	1	no	AGCGGTTCCATCcTCTAggagaGAGGATAGAATGGCG	725	743	1026	741	152	195	230	409	3235	986	544.093	602.569	608.895	459.006	307.26	306.836	276.573	391.295	2214.56	1281.96	0.00210897	0.00230018	0.00236637	0.00171131	0.00072929	0.00083491	0.000616544	0.000933172	0.00212171	0.000294561	0.000778479	0.000136329
Insertion	6	315.697	-1.57177	0.420087	0.0966592	0.256084	yes	AGCGGTTCCATCcTCTAggagaaGAGGATAGAATGGCG	806	555	675	761	121	63	169	54	2797	407	604.881	450.102	400.589	471.395	244.595	99.1315	203.221	51.6625	1926.97	598.61	0.00234459	0.00171817	0.00155682	0.0017575	0.000580553	0.00026974	0.000453026	0.000123206	0.00184427	0.000344663	0.000356631	0.000201221
Insertion	7	798.002	0.936024	0.189876	1	1	no	AGCGGTTCCATCcTCTAggagaagGAGGATAGAATGGCG	698	645	929	921	428	768	1127	822	3193	3145	523.83	523.091	551.329	570.506	865.18	1208.46	1355.21	786.418	2168.76	4215.26	0.00203043	0.00199679	0.00214265	0.00212702	0.00205353	0.00328826	0.00302107	0.00187547	0.00207422	7.16062e-05	0.00255958	0.000699534
Insertion	8	387.67	-0.600919	0.232533	1	1	no	AGCGGTTCCATCcTCTAggagaagaGAGGATAGAATGGCG	660	552	811	739	127	295	210	257	2762	889	495.312	447.669	481.3	457.767	256.724	464.187	252.523	245.875	1882.05	1219.31	0.00191989	0.00170888	0.00187049	0.00170669	0.000609341	0.00126307	0.000562932	0.00058637	0.00180149	0.000110063	0.000755428	0.000338958
Insertion	9	408.149	-0.73206	0.22844	1	1	no	AGCGGTTCCATCcTCTAggagaagaaGAGGATAGAATGGCG	719	657	863	759	124	263	170	357	2998	914	539.59	532.823	512.16	470.156	250.66	413.835	204.423	341.546	2054.73	1210.46	0.00209151	0.00203394	0.00199042	0.00175288	0.000594947	0.00112606	0.000455707	0.000814529	0.00196719	0.00014875	0.00074781	0.000292241
Insertion	10	633.858	0.412303	0.161526	1	1	no	AGCGGTTCCATCcTCTAggagaagaagGAGGATAGAATGGCG	754	671	943	801	407	382	721	642	3169	2152	565.857	544.177	559.637	496.173	822.729	601.083	866.995	614.21	2165.84	2905.02	0.00219333	0.00207728	0.00217494	0.00184988	0.00195277	0.00163557	0.00193273	0.00146478	0.00207386	0.000157763	0.00174646	0.000237276
Insertion	11	415.337	-0.135041	0.250039	1	1	no	AGCGGTTCCATCcTCTAggagaagaagaGAGGATAGAATGGCG	577	525	702	756	198	228	483	250	2560	1159	433.023	425.772	416.612	468.298	400.247	358.762	580.802	239.178	1743.7	1578.99	0.00167845	0.0016253	0.00161909	0.00174595	0.000949996	0.000976203	0.00129474	0.000570399	0.0016672	5.88754e-05	0.000947835	0.00029643
Insertion	12	244.163	-2.30151	0.328184	2.68682e-05	0.000140541	yes	AGCGGTTCCATCcTCTAggagaagaagatGAGGATAGAATGGCG	628	441	745	589	29	86	39	80	2403	234	471.297	357.648	442.131	364.851	58.622	135.322	46.8971	76.537	1635.93	317.379	0.0018268	0.00136525	0.00171827	0.00136027	0.000139141	0.000368217	0.000104544	0.000182528	0.00156765	0.000240705	0.000198607	0.000117488
Insertion	13	437.732	0.11496	0.197515	1	1	no	AGCGGTTCCATCcTCTAggagaagaagataGAGGATAGAATGGCG	628	528	761	532	231	219	371	589	2449	1410	471.297	428.205	451.627	329.543	466.955	344.6	446.124	563.504	1680.67	1821.18	0.0018268	0.00163458	0.00175517	0.00122863	0.00110833	0.000937669	0.000994513	0.00134386	0.0016113	0.000267155	0.00109609	0.000179773
Insertion	14	417.271	0.683341	0.210138	1	1	no	AGCGGTTCCATCcTCTAggagaagaagataaGAGGATAGAATGGCG	449	412	608	385	225	267	439	695	1854	1626	336.962	334.13	360.826	238.485	454.826	420.129	527.893	664.915	1270.4	2067.76	0.00130611	0.00127547	0.00140229	0.000889143	0.00107954	0.00114318	0.0011768	0.00158571	0.00121825	0.000225961	0.00124631	0.000229833
Insertion	15	523.47	0.794804	0.155647	1	1	no	AGCGGTTCCATCcTCTAggagaagaagataacGAGGATAGAATGGCG	550	424	706	556	338	457	602	566	2236	1963	412.76	343.861	418.986	344.41	683.249	719.097	723.899	541.499	1520.02	2667.74	0.00159991	0.00131262	0.00162832	0.00128406	0.00162171	0.00195669	0.00161374	0.00129138	0.00145623	0.000183051	0.00162088	0.000271654
Insertion	16	323.911	-0.0851088	0.285584	1	1	no	AGCGGTTCCATCcTCTAggagaagaagataacaGAGGATAGAATGGCG	457	353	644	525	113	334	227	238	1979	912	342.966	286.281	382.191	325.207	228.424	525.554	272.965	227.698	1336.65	1254.64	0.00132938	0.00109282	0.00148532	0.00121247	0.000542169	0.00143005	0.000608502	0.000543019	0.00128	0.000167524	0.000780936	0.000433858
Insertion	17	367.938	0.19795	0.173696	1	1	no	AGCGGTTCCATCcTCTAggagaagaagataacatGAGGATAGAATGGCG	441	423	635	516	144	289	341	436	2015	1210	330.959	343.05	376.85	319.632	291.089	454.746	410.049	417.127	1370.49	1573.01	0.00128283	0.00130952	0.00146456	0.00119168	0.000690906	0.00123738	0.000914094	0.000994775	0.00131215	0.000113444	0.000959289	0.000225585
Insertion	18	246.284	-0.92338	0.302413	1	1	no	AGCGGTTCCATCcTCTAggagaagaagataacatgGAGGATAGAATGGCG	448	441	609	403	121	108	133	95	1901	457	336.212	357.648	361.42	249.635	244.595	169.94	159.931	90.8877	1304.92	665.354	0.0013032	0.00136525	0.0014046	0.000930714	0.000580553	0.000462412	0.000356523	0.000216751	0.00125094	0.000217526	0.00040406	0.000154811
Insertion	19	194.061	-1.5799	0.372629	0.068386	0.192424	yes	AGCGGTTCCATCcTCTAggagaagaagataacatggGAGGATAGAATGGCG	442	395	470	404	47	69	110	37	1711	263	331.709	320.343	278.928	250.254	95.0081	108.573	132.274	35.3984	1181.23	371.253	0.00128574	0.00122284	0.00108401	0.000933023	0.000225504	0.00029543	0.000294869	8.4419e-05	0.0011314	0.000156826	0.000225055	9.934e-05
Insertion	20	469.326	1.56213	0.159246	0.000270257	0.00125301	yes	AGCGGTTCCATCcTCTAggagaagaagataacatggcGAGGATAGAATGGCG	372	296	349	347	365	471	614	623	1364	2073	279.176	240.054	207.119	214.946	737.829	741.126	738.329	596.032	941.296	2813.32	0.00108212	0.000916358	0.000804934	0.000801384	0.00175125	0.00201663	0.00164591	0.00142143	0.000901199	0.000131899	0.00170881	0.000247047
Insertion	21	120.516	-4.11012	0.608827	7.26076e-08	5.06391e-07	yes	AGCGGTTCCATCcTCTAggagaagaagataacatggcaGAGGATAGAATGGCG	323	272	450	305	0	8	4	29	1350	41	242.403	220.59	267.059	188.93	0	12.5881	4.80996	27.7447	918.982	45.1428	0.000939582	0.000842058	0.00103788	0.000704386	0	3.42527e-05	1.07225e-05	6.61662e-05	0.000880977	0.000142305	2.77854e-05	2.93149e-05
Insertion	22	218.253	-0.549942	0.259042	1	1	no	AGCGGTTCCATCcTCTAggagaagaagataacatggcaaGAGGATAGAATGGCG	380	328	505	312	106	135	127	128	1525	496	285.18	266.006	299.7	193.266	214.274	212.425	152.716	122.459	1044.15	701.874	0.00110539	0.00101542	0.00116473	0.000720553	0.000508584	0.000578015	0.00034044	0.000292044	0.00100152	0.000197115	0.000429771	0.000135569
Insertion	23	122.105	-3.25791	0.690333	0.000213003	0.00100468	yes	AGCGGTTCCATCcTCTAggagaagaagataacatggcaatGAGGATAGAATGGCG	296	324	349	332	15	0	8	41	1301	64	222.14	262.762	207.119	205.655	30.3217	0	9.61992	39.2252	897.676	79.1669	0.000861041	0.00100304	0.000804934	0.000766742	7.19694e-05	0	2.1445e-05	9.35454e-05	0.000858939	0.00010358	4.67399e-05	4.3404e-05
Insertion	24	143.247	-1.92399	0.515091	0.0305008	0.092523	yes	AGCGGTTCCATCcTCTAggagaagaagataacatggcaatcGAGGATAGAATGGCG	325	314	424	287	48	6	49	55	1350	158	243.904	254.652	251.629	177.78	97.0295	9.4411	58.922	52.6192	927.965	218.012	0.0009454	0.000972082	0.000977914	0.000662816	0.000230302	2.56896e-05	0.000131351	0.000125488	0.000889553	0.000151819	0.000128207	8.35673e-05
Insertion	25	137.702	-3.33934	0.50557	8.24174e-07	5.33751e-06	yes	AGCGGTTCCATCcTCTAggagaagaagataacatggcaatcaGAGGATAGAATGGCG	377	270	495	348	12	11	4	46	1490	73	282.928	218.968	293.765	215.566	24.2574	17.3087	4.80996	44.0088	1011.23	90.3848	0.00109666	0.000835867	0.00114167	0.000803693	5.75755e-05	4.70975e-05	1.07225e-05	0.000104953	0.000969473	0.00017432	5.50872e-05	3.88368e-05
Insertion	26	235.25	0.168763	0.236598	1	1	no	AGCGGTTCCATCcTCTAggagaagaagataacatggcaatcatGAGGATAGAATGGCG	310	318	396	252	143	187	167	226	1276	723	232.647	257.896	235.012	156.099	289.067	294.248	200.816	216.217	881.654	1000.35	0.000901766	0.000984465	0.000913335	0.000581985	0.000686108	0.000800658	0.000447665	0.00051564	0.000845388	0.000179368	0.000612518	0.000160597
Insertion	27	151.099	-0.933677	0.359135	0.95785	1	no	AGCGGTTCCATCcTCTAggagaagaagataacatggcaatcatcGAGGATAGAATGGCG	342	292	300	219	71	67	84	54	1153	276	256.662	236.81	178.039	135.658	143.523	105.426	101.009	51.6625	807.169	401.62	0.000994851	0.000903974	0.00069192	0.000505773	0.000340655	0.000286867	0.000225173	0.000123206	0.00077413	0.000219356	0.000243975	9.33191e-05
Insertion	28	187.973	0.0312219	0.34722	1	1	no	AGCGGTTCCATCcTCTAggagaagaagataacatggcaatcatcaGAGGATAGAATGGCG	304	251	335	179	135	149	84	161	1069	529	228.144	203.559	198.811	110.88	272.896	234.454	101.009	154.031	741.394	762.389	0.000884312	0.000777046	0.000772644	0.000413394	0.000647724	0.000637957	0.000225173	0.000367337	0.000711849	0.000205561	0.000469548	0.000208387
Insertion	29	224.453	0.338807	0.215947	1	1	no	AGCGGTTCCATCcTCTAggagaagaagataacatggcaatcatcaaGAGGATAGAATGGCG	273	262	356	259	97	205	214	241	1150	757	204.879	212.48	211.273	160.435	196.08	322.571	257.333	230.568	789.068	1006.55	0.000794136	0.0008111	0.000821079	0.000598151	0.000465402	0.000877726	0.000573654	0.000549864	0.000756116	0.000105896	0.000616662	0.000180135
Insertion	30	99.0469	-1.5438	0.672032	0.197672	0.475812	yes	AGCGGTTCCATCcTCTAggagaagaagataacatggcaatcatcaaaGAGGATAGAATGGCG	187	248	272	187	36	49	15	6	894	106	140.338	201.126	161.422	115.836	72.7721	77.1023	18.0373	5.74028	618.723	173.652	0.000543968	0.000767759	0.000627341	0.00043187	0.000172726	0.000209798	4.02094e-05	1.36896e-05	0.000592735	0.000141524	0.000109106	9.66738e-05
Insertion	31	273.324	1.32876	0.315497	0.209193	0.497671	yes	AGCGGTTCCATCcTCTAggagaagaagataacatggcaatcatcaaagGAGGATAGAATGGCG	243	207	304	115	230	236	258	458	869	1182	182.365	167.876	180.413	71.2358	464.933	371.35	310.242	438.174	601.89	1584.7	0.000706868	0.000640831	0.000701146	0.000265588	0.00110353	0.00101046	0.000691602	0.00104497	0.000578608	0.000210807	0.00096264	0.000184731
Insertion	32	71.9851	-5.57	0.639764	2.07969e-13	2.42432e-12	yes	AGCGGTTCCATCcTCTAggagaagaagataacatggcaatcatcaaagaGAGGATAGAATGGCG	198	199	214	205	4	0	0	4	816	8	148.594	161.388	127.001	126.986	8.08579	0	0	3.82685	563.968	11.9126	0.000575966	0.000616065	0.00049357	0.00047344	1.91918e-05	0	0	9.12638e-06	0.00053976	6.74912e-05	7.07955e-06	9.14944e-06
Insertion	33	98.8767	-0.497713	0.446632	1	1	no	AGCGGTTCCATCcTCTAggagaagaagataacatggcaatcatcaaagaaGAGGATAGAATGGCG	232	131	205	122	16	50	119	62	690	247	174.11	106.24	121.66	75.5719	32.3432	78.6758	143.096	59.3162	477.582	313.431	0.00067487	0.00040555	0.000472812	0.000281755	7.67673e-05	0.00021408	0.000318995	0.000141459	0.000458747	0.000164381	0.000187825	0.000103888
Insertion	34	81.4073	-0.929656	0.406757	0.923104	1	no	AGCGGTTCCATCcTCTAggagaagaagataacatggcaatcatcaaagaatGAGGATAGAATGGCG	189	125	229	98	16	34	40	81	641	171	141.839	101.374	135.903	60.7053	32.3432	53.4996	48.0996	77.4937	439.822	211.436	0.000549786	0.000386975	0.000528166	0.000226327	7.67673e-05	0.000145574	0.000107225	0.000184809	0.000422814	0.000149569	0.000128594	4.68725e-05
Insertion	35	59.1791	-5.41494	0.709814	8.56459e-11	7.35653e-10	yes	AGCGGTTCCATCcTCTAggagaagaagataacatggcaatcatcaaagaattGAGGATAGAATGGCG	224	143	183	113	3	1	1	2	663	7	168.106	115.972	108.604	69.9969	6.06434	1.57352	1.20249	1.91343	462.679	10.7538	0.000651598	0.0004427	0.000422071	0.000260969	1.43939e-05	4.28159e-06	2.68063e-06	4.56319e-06	0.000444335	0.000160291	6.47982e-06	5.34078e-06
Insertion	36	56.0198	-3.4319	0.649473	3.84392e-05	0.000197675	yes	AGCGGTTCCATCcTCTAggagaagaagataacatggcaatcatcaaagaatttGAGGATAGAATGGCG	155	120	240	96	3	1	16	6	611	26	116.323	97.3193	142.432	59.4664	6.06434	1.57352	19.2398	5.74028	415.54	32.618	0.000450883	0.000371496	0.000553536	0.000221708	1.43939e-05	4.28159e-06	4.289e-05	1.36896e-05	0.000399406	0.000139954	1.88138e-05	1.66997e-05
Insertion	37	162.207	1.01251	0.36402	0.785557	1	yes	AGCGGTTCCATCcTCTAggagaagaagataacatggcaatcatcaaagaatttaGAGGATAGAATGGCG	114	173	222	90	68	179	215	216	599	678	85.5539	140.302	131.749	55.7498	137.458	281.659	258.535	206.65	413.355	884.303	0.000331617	0.000535574	0.000512021	0.000207852	0.000326261	0.000766405	0.000576335	0.000492824	0.000396766	0.00015544	0.000540456	0.00018302
Insertion	38	67.1669	-2.51951	0.466219	0.000377446	0.00166484	yes	AGCGGTTCCATCcTCTAggagaagaagataacatggcaatcatcaaagaatttatGAGGATAGAATGGCG	196	124	200	160	2	12	24	21	680	59	147.093	100.563	118.693	99.1107	4.0429	18.8822	28.8597	20.091	465.46	71.8758	0.000570149	0.00038388	0.00046128	0.000369514	9.59592e-06	5.13791e-05	6.43351e-05	4.79135e-05	0.000446206	9.19334e-05	4.33059e-05	2.35584e-05
Insertion	39	133.964	0.933411	0.434966	0.896551	1	no	AGCGGTTCCATCcTCTAggagaagaagataacatggcaatcatcaaagaatttatgGAGGATAGAATGGCG	147	108	167	81	86	200	131	82	503	499	110.32	87.5873	99.1086	50.1748	173.845	314.703	157.526	78.4504	347.19	724.524	0.000427611	0.000334347	0.000385169	0.000187067	0.000412624	0.000856318	0.000351162	0.000187091	0.000333548	0.000104833	0.000451799	0.000285989
Insertion	40	68.9743	-1.94407	0.439338	0.0137261	0.046475	yes	AGCGGTTCCATCcTCTAggagaagaagataacatggcaatcatcaaagaatttatgcGAGGATAGAATGGCG	207	141	174	116	18	17	11	32	638	78	155.348	114.35	103.263	71.8552	36.3861	26.7498	13.2274	30.6148	444.816	106.978	0.000602147	0.000436508	0.000401314	0.000267898	8.63632e-05	7.27871e-05	2.94869e-05	7.3011e-05	0.000426967	0.000137526	6.54121e-05	2.4777e-05
Insertion	41	73.7511	-0.915442	0.45872	0.903199	1	no	AGCGGTTCCATCcTCTAggagaagaagataacatggcaatcatcaaagaatttatgcgGAGGATAGAATGGCG	178	120	135	138	35	46	22	25	571	128	133.584	97.3193	80.1177	85.483	70.7507	72.3818	26.4548	23.9178	396.504	193.505	0.000517788	0.000371496	0.000311364	0.000318706	0.000167929	0.000196953	5.89738e-05	5.70399e-05	0.000379839	9.57873e-05	0.000120224	7.28169e-05
Insertion	42	267.59	2.48174	0.338069	3.95332e-06	2.28788e-05	yes	AGCGGTTCCATCcTCTAggagaagaagataacatggcaatcatcaaagaatttatgcgtGAGGATAGAATGGCG	152	55	134	119	244	411	257	397	460	1309	114.072	44.6047	79.5243	73.7136	493.233	646.715	309.04	379.815	311.914	1828.8	0.000442156	0.000170269	0.000309058	0.000274826	0.0011707	0.00175973	0.000688921	0.000905793	0.000299077	0.000112177	0.00113129	0.000462974
Insertion	43	48.6046	-0.540351	1.12653	0.39618	0.835356	no	AGCGGTTCCATCcTCTAggagaagaagataacatggcaatcatcaaagaatttatgcgttGAGGATAGAATGGCG	144	98	140	107	0	33	0	0	489	33	108.068	79.4774	83.085	66.2803	0	51.926	0	0	336.911	51.926	0.000418885	0.000303389	0.000322896	0.000247113	0	0.000141293	0	0	0.000323071	7.15015e-05	3.53231e-05	7.06463e-05
Insertion	44	58.778	-4.16554	0.735401	1.84897e-06	1.143e-05	yes	AGCGGTTCCATCcTCTAggagaagaagataacatggcaatcatcaaagaatttatgcgtttGAGGATAGAATGGCG	158	196	179	102	5	7	1	1	635	14	118.575	158.955	106.23	63.1831	10.1072	11.0146	1.20249	0.956713	446.943	23.2811	0.00045961	0.000606777	0.000412846	0.000235565	2.39898e-05	2.99711e-05	2.68063e-06	2.28159e-06	0.000428699	0.000152992	1.47308e-05	1.43549e-05
Insertion	45	110.901	1.18637	0.400316	0.462882	0.949024	yes	AGCGGTTCCATCcTCTAggagaagaagataacatggcaatcatcaaagaatttatgcgtttcGAGGATAGAATGGCG	101	86	142	43	107	79	114	160	372	460	75.7978	69.7455	84.272	26.636	216.295	124.308	137.084	153.074	256.451	630.761	0.000293801	0.000266239	0.000327509	9.93069e-05	0.000513382	0.000338246	0.000305592	0.000365055	0.000246714	0.000101415	0.000380568	9.182e-05
Insertion	46	23.6423	-5.68748	1.16807	1.03816e-05	5.57327e-05	yes	AGCGGTTCCATCcTCTAggagaagaagataacatggcaatcatcaaagaatttatgcgtttcaGAGGATAGAATGGCG	88	45	102	38	0	1	0	1	273	2	66.0416	36.4947	60.5334	23.5388	0	1.57352	0	0.956713	186.609	2.53023	0.000255985	0.000139311	0.000235253	8.77596e-05	0	4.28159e-06	0	2.28159e-06	0.000179577	7.95608e-05	1.6408e-06	2.06308e-06
Insertion	47	96.4218	1.32763	0.318898	0.213155	0.502702	yes	AGCGGTTCCATCcTCTAggagaagaagataacatggcaatcatcaaagaatttatgcgtttcaaGAGGATAGAATGGCG	77	64	103	66	97	61	104	149	310	411	57.7864	51.9036	61.1269	40.8832	196.08	95.9845	125.059	142.55	211.7	559.674	0.000223987	0.000198131	0.000237559	0.000152425	0.000465402	0.000261177	0.000278785	0.000339958	0.000203026	3.74894e-05	0.00033633	9.24339e-05
Insertion	48	66.6148	0.109262	0.445776	1	1	no	AGCGGTTCCATCcTCTAggagaagaagataacatggcaatcatcaaagaatttatgcgtttcaaaGAGGATAGAATGGCG	70	97	116	86	45	66	18	66	369	195	52.5331	78.6664	68.8419	53.272	90.9652	103.852	21.6448	63.143	253.313	279.605	0.000203625	0.000300293	0.000267542	0.000198614	0.000215908	0.000282585	4.82513e-05	0.000150585	0.000242518	4.96804e-05	0.000174332	9.98458e-05
Insertion	49	67.9653	1.15197	0.466997	0.522297	1	yes	AGCGGTTCCATCcTCTAggagaagaagataacatggcaatcatcaaagaatttatgcgtttcaaagGAGGATAGAATGGCG	49	55	62	61	73	88	48	46	227	255	36.7732	44.6047	36.7948	37.7859	147.566	138.469	57.7195	44.0088	155.959	387.763	0.000142537	0.000170269	0.000142997	0.000140877	0.000350251	0.00037678	0.00012867	0.000104953	0.00014917	1.40955e-05	0.000240164	0.000143173
Insertion	50	109.356	1.61819	0.328422	0.0347103	0.104131	yes	AGCGGTTCCATCcTCTAggagaagaagataacatggcaatcatcaaagaatttatgcgtttcaaagtGAGGATAGAATGGCG	66	71	101	64	69	147	155	116	302	487	49.5312	57.5806	59.9399	39.6443	139.48	231.307	186.386	110.979	206.696	668.151	0.000191989	0.000219802	0.000232946	0.000147806	0.000331059	0.000629394	0.000415497	0.000264665	0.000198136	3.7648e-05	0.000410154	0.000158659
Insertion	51	64.7784	0.817119	0.443503	1	1	no	AGCGGTTCCATCcTCTAggagaagaagataacatggcaatcatcaaagaatttatgcgtttcaaagttGAGGATAGAATGGCG	70	32	117	48	28	49	106	83	267	266	52.5331	25.9518	69.4354	29.7332	56.6005	77.1023	127.464	79.4072	177.653	340.574	0.000203625	9.90657e-05	0.000269849	0.000110854	0.000134343	0.000209798	0.000284147	0.000189372	0.000170848	8.08856e-05	0.000204415	6.19744e-05
Insertion	52	26.2474	-2.4292	0.895216	0.0286379	0.0885171	yes	AGCGGTTCCATCcTCTAggagaagaagataacatggcaatcatcaaagaatttatgcgtttcaaagttcGAGGATAGAATGGCG	101	52	72	40	1	1	15	3	265	20	75.7978	42.1717	42.7295	24.7777	2.02145	1.57352	18.0373	2.87014	185.477	24.5024	0.000293801	0.000160982	0.000166061	9.23785e-05	4.79796e-06	4.28159e-06	4.02094e-05	6.84478e-06	0.000178306	8.40094e-05	1.40334e-05	1.74857e-05
Insertion	53	33.4262	-7.05267	1.37304	3.2136e-08	2.32062e-07	yes	AGCGGTTCCATCcTCTAggagaagaagataacatggcaatcatcaaagaatttatgcgtttcaaagttcaGAGGATAGAATGGCG	119	85	96	81	1	0	0	0	381	1	89.3063	68.9345	56.9726	50.1748	2.02145	0	0	0	265.388	2.02145	0.000346162	0.000263143	0.000221414	0.000187067	4.79796e-06	0	0	0	0.000254446	6.86015e-05	1.19949e-06	2.39898e-06
Insertion	54	26.3106	-2.26389	0.608465	0.0131013	0.0445444	yes	AGCGGTTCCATCcTCTAggagaagaagataacatggcaatcatcaaagaatttatgcgtttcaaagttcacGAGGATAGAATGGCG	85	59	64	48	4	2	7	12	256	25	63.7902	47.8486	37.9817	29.7332	8.08579	3.14703	8.41743	11.4806	179.354	31.1308	0.000247258	0.000182652	0.00014761	0.000110854	1.91918e-05	8.56318e-06	1.87644e-05	2.73791e-05	0.000172094	5.80544e-05	1.84746e-05	7.70552e-06
Insertion	55	24.3009	-8.73373	2.87192	3.86099e-08	2.76366e-07	yes	AGCGGTTCCATCcTCTAggagaagaagataacatggcaatcatcaaagaatttatgcgtttcaaagttcacaGAGGATAGAATGGCG	79	75	73	50	0	0	0	0	277	0	59.2874	60.8245	43.3229	30.9721	0	0	0	0	194.407	0	0.000229805	0.000232185	0.000168367	0.000115473	0	0	0	0	0.000186458	5.57854e-05	0	0
Insertion	56	30.7144	-1.0866	0.843821	0.48356	0.981554	yes	AGCGGTTCCATCcTCTAggagaagaagataacatggcaatcatcaaagaatttatgcgtttcaaagttcacatGAGGATAGAATGGCG	63	50	102	59	6	21	13	0	274	40	47.2798	40.5497	60.5334	36.5471	12.1287	33.0438	15.6324	0	184.91	60.8049	0.000183262	0.00015479	0.000235253	0.000136258	2.87877e-05	8.99134e-05	3.48482e-05	0	0.000177391	4.31477e-05	3.83873e-05	3.75642e-05
Insertion	57	21.862	-6.28912	1.48921	6.65902e-06	3.72176e-05	yes	AGCGGTTCCATCcTCTAggagaagaagataacatggcaatcatcaaagaatttatgcgtttcaaagttcacatgGAGGATAGAATGGCG	90	38	95	30	0	1	0	0	253	1	67.5426	30.8178	56.3791	18.5833	0	1.57352	0	0	173.323	1.57352	0.000261803	0.000117641	0.000219108	6.92839e-05	0	4.28159e-06	0	0	0.000166959	8.88588e-05	1.0704e-06	2.1408e-06
Insertion	58	106.069	2.60972	0.546286	0.000922024	0.0038983	yes	AGCGGTTCCATCcTCTAggagaagaagataacatggcaatcatcaaagaatttatgcgtttcaaagttcacatggGAGGATAGAATGGCG	60	20	57	21	54	211	85	206	158	556	45.0284	16.2199	33.8275	13.0083	109.158	332.012	102.212	197.083	108.084	740.465	0.000174535	6.19161e-05	0.000131465	4.84987e-05	0.00025909	0.000903416	0.000227853	0.000470008	0.000104104	5.93884e-05	0.000465092	0.000311379
Insertion	59	8.94735	-2.53262	1.08498	0.0350498	0.104764	yes	AGCGGTTCCATCcTCTAggagaagaagataacatggcaatcatcaaagaatttatgcgtttcaaagttcacatggaGAGGATAGAATGGCG	35	20	14	21	2	1	1	1	90	5	26.2665	16.2199	8.3085	13.0083	4.0429	1.57352	1.20249	0.956713	63.8032	7.77561	0.000101812	6.19161e-05	3.22896e-05	4.84987e-05	9.59592e-06	4.28159e-06	2.68063e-06	2.28159e-06	6.11292e-05	2.9704e-05	4.70993e-06	3.37003e-06
Insertion	60	14.7054	-4.52943	1.36912	0.0009609	0.004021	yes	AGCGGTTCCATCcTCTAggagaagaagataacatggcaatcatcaaagaatttatgcgtttcaaagttcacatggaaGAGGATAGAATGGCG	21	48	69	29	2	0	0	0	167	2	15.7599	38.9277	40.9491	17.9638	4.0429	0	0	0	113.601	4.0429	6.10874e-05	0.000148599	0.000159142	6.69744e-05	9.59592e-06	0	0	0	0.00010895	5.21024e-05	2.39898e-06	4.79796e-06
Insertion	61	24.9004	-4.5259	0.849214	6.78179e-06	3.76458e-05	yes	AGCGGTTCCATCcTCTAggagaagaagataacatggcaatcatcaaagaatttatgcgtttcaaagttcacatggaagGAGGATAGAATGGCG	75	50	109	49	1	2	1	1	283	5	56.2855	40.5497	64.6876	30.3526	2.02145	3.14703	1.20249	0.956713	191.875	7.32768	0.000218169	0.00015479	0.000251398	0.000113164	4.79796e-06	8.56318e-06	2.68063e-06	2.28159e-06	0.00018438	6.213e-05	4.58084e-06	2.87539e-06
Insertion	62	16.5886	-7.96014	2.87942	6.31116e-06	3.55166e-05	yes	AGCGGTTCCATCcTCTAggagaagaagataacatggcaatcatcaaagaatttatgcgtttcaaagttcacatggaaggGAGGATAGAATGGCG	52	41	82	19	0	0	0	0	194	0	39.0246	33.2508	48.6641	11.7694	0	0	0	0	132.709	0	0.000151264	0.000126928	0.000189125	4.38798e-05	0	0	0	0	0.000127799	6.15214e-05	0	0
Insertion	63	62.2161	1.35421	0.535426	0.303803	0.675487	yes	AGCGGTTCCATCcTCTAggagaagaagataacatggcaatcatcaaagaatttatgcgtttcaaagttcacatggaaggtGAGGATAGAATGGCG	39	56	36	50	23	96	35	137	181	291	29.2684	45.4157	21.3647	30.9721	46.4933	151.058	42.0871	131.07	127.021	370.708	0.000113448	0.000173365	8.30304e-05	0.000115473	0.000110353	0.000411033	9.3822e-05	0.000312578	0.000121329	3.77312e-05	0.000231947	0.000155389
Insertion	64	12.3489	-3.4654	1.36804	0.00896354	0.0318011	yes	AGCGGTTCCATCcTCTAggagaagaagataacatggcaatcatcaaagaatttatgcgtttcaaagttcacatggaaggttGAGGATAGAATGGCG	33	27	39	37	3	0	0	0	136	3	24.7656	21.8968	23.1451	22.9193	6.06434	0	0	0	92.7269	6.06434	9.59944e-05	8.35867e-05	8.99496e-05	8.54501e-05	1.43939e-05	0	0	0	8.87452e-05	5.52176e-06	3.59847e-06	7.19694e-06
Insertion	65	18.1462	-0.732067	0.67301	0.945113	1	no	AGCGGTTCCATCcTCTAggagaagaagataacatggcaatcatcaaagaatttatgcgtttcaaagttcacatggaaggttcGAGGATAGAATGGCG	34	25	49	37	4	10	18	2	145	34	25.5161	20.2748	29.0798	22.9193	8.08579	15.7352	21.6448	1.91343	97.79	47.3792	9.89033e-05	7.73951e-05	0.000113014	8.54501e-05	1.91918e-05	4.28159e-05	4.82513e-05	4.56319e-06	9.36905e-05	1.56418e-05	2.87056e-05	2.04491e-05
Insertion	66	83.4329	2.44374	0.35202	1.40914e-05	7.4666e-05	yes	AGCGGTTCCATCcTCTAggagaagaagataacatggcaatcatcaaagaatttatgcgtttcaaagttcacatggaaggttctGAGGATAGAATGGCG	40	34	49	21	70	76	119	171	144	436	30.0189	27.5738	29.0798	13.0083	141.501	119.587	143.096	163.598	99.6808	567.783	0.000116357	0.000105257	0.000113014	4.84987e-05	0.000335857	0.000325401	0.000318995	0.000390153	9.57816e-05	3.1863e-05	0.000342601	3.24538e-05
Insertion	67	20.4654	-5.50005	1.2362	5.17037e-05	0.000263689	yes	AGCGGTTCCATCcTCTAggagaagaagataacatggcaatcatcaaagaatttatgcgtttcaaagttcacatggaaggttctgGAGGATAGAATGGCG	74	57	73	27	0	0	0	2	231	2	55.535	46.2267	43.3229	16.7249	0	0	0	1.91343	161.809	1.91343	0.00021526	0.000176461	0.000168367	6.23555e-05	0	0	0	4.56319e-06	0.000155611	6.54524e-05	1.1408e-06	2.28159e-06
Insertion	68	49.4185	1.20891	0.509429	0.449763	0.926784	yes	AGCGGTTCCATCcTCTAggagaagaagataacatggcaatcatcaaagaatttatgcgtttcaaagttcacatggaaggttctgtGAGGATAGAATGGCG	46	35	40	36	32	86	44	35	157	197	34.5218	28.3848	23.7386	22.2999	64.6863	135.322	52.9095	33.4849	108.945	286.403	0.00013381	0.000108353	9.2256e-05	8.31407e-05	0.000153535	0.000368217	0.000117948	7.98558e-05	0.00010439	2.22114e-05	0.000179889	0.000129106
Insertion	69	9.92976	-6.98174	2.81398	0.000130759	0.000627645	yes	AGCGGTTCCATCcTCTAggagaagaagataacatggcaatcatcaaagaatttatgcgtttcaaagttcacatggaaggttctgtaGAGGATAGAATGGCG	39	26	25	23	0	0	0	0	113	0	29.2684	21.0858	14.8366	14.2472	0	0	0	0	79.4381	0	0.000113448	8.04909e-05	5.766e-05	5.31177e-05	0	0	0	0	7.61791e-05	2.75823e-05	0	0
Insertion	70	12.5677	-7.34118	2.91543	0.000114213	0.000558072	yes	AGCGGTTCCATCcTCTAggagaagaagataacatggcaatcatcaaagaatttatgcgtttcaaagttcacatggaaggttctgtaaGAGGATAGAATGGCG	45	13	77	17	0	0	0	0	152	0	33.7713	10.5429	45.6968	10.5305	0	0	0	0	100.541	0	0.000130901	4.02454e-05	0.000177593	3.92609e-05	0	0	0	0	9.70002e-05	6.87978e-05	0	0
Insertion	71	9.3541	-6.76873	2.87639	0.000418496	0.00182616	yes	AGCGGTTCCATCcTCTAggagaagaagataacatggcaatcatcaaagaatttatgcgtttcaaagttcacatggaaggttctgtaaaGAGGATAGAATGGCG	47	21	15	22	0	0	0	0	105	0	35.2722	17.0309	8.90197	13.6277	0	0	0	0	74.8328	0	0.000136719	6.50119e-05	3.4596e-05	5.08082e-05	0	0	0	0	7.17838e-05	4.50385e-05	0	0
Insertion	72	7.22848	-6.20793	2.88761	0.0015876	0.0063817	yes	AGCGGTTCCATCcTCTAggagaagaagataacatggcaatcatcaaagaatttatgcgtttcaaagttcacatggaaggttctgtaaacGAGGATAGAATGGCG	12	21	40	13	0	0	0	0	86	0	9.00567	17.0309	23.7386	8.05274	0	0	0	0	57.8279	0	3.49071e-05	6.50119e-05	9.2256e-05	3.0023e-05	0	0	0	0	5.55495e-05	2.89518e-05	0	0
Insertion	73	9.17151	-6.79197	2.82965	0.000273603	0.00126136	yes	AGCGGTTCCATCcTCTAggagaagaagataacatggcaatcatcaaagaatttatgcgtttcaaagttcacatggaaggttctgtaaacgGAGGATAGAATGGCG	25	31	34	15	0	0	0	0	105	0	18.7618	25.1408	20.1778	9.29163	0	0	0	0	73.3721	0	7.2723e-05	9.59699e-05	7.84176e-05	3.4642e-05	0	0	0	0	7.04381e-05	2.58336e-05	0	0
Insertion	74	59.4513	2.0375	0.551098	0.023395	0.0734244	yes	AGCGGTTCCATCcTCTAggagaagaagataacatggcaatcatcaaagaatttatgcgtttcaaagttcacatggaaggttctgtaaacggGAGGATAGAATGGCG	17	38	51	16	30	97	96	66	122	289	12.758	30.8178	30.2667	9.91107	60.6434	152.631	115.439	63.143	83.7536	391.857	4.94517e-05	0.000117641	0.000117626	3.69514e-05	0.000143939	0.000415314	0.00025734	0.000150585	8.04175e-05	4.32752e-05	0.000241795	0.000126814
Insertion	75	4.11488	-3.70112	4.27276	0.0415018	0.121928	yes	AGCGGTTCCATCcTCTAggagaagaagataacatggcaatcatcaaagaatttatgcgtttcaaagttcacatggaaggttctgtaaacggaGAGGATAGAATGGCG	2	13	31	4	0	0	0	0	50	0	1.50095	10.5429	18.3974	2.47777	0	0	0	0	32.919	0	5.81784e-06	4.02454e-05	7.14984e-05	9.23785e-06	0	0	0	0	3.16999e-05	3.07212e-05	0	0
Insertion	76	13.3291	0.0717221	0.67734	1	1	no	AGCGGTTCCATCcTCTAggagaagaagataacatggcaatcatcaaagaatttatgcgtttcaaagttcacatggaaggttctgtaaacggacGAGGATAGAATGGCG	24	10	28	14	0	13	13	20	76	46	18.0113	8.10994	16.617	8.67218	0	20.4557	15.6324	19.1343	51.4105	55.2223	6.98141e-05	3.0958e-05	6.45792e-05	3.23325e-05	0	5.56607e-05	3.48482e-05	4.56319e-05	4.9421e-05	2.06442e-05	3.40352e-05	2.42295e-05
Insertion	77	7.61666	-6.21847	2.95435	0.00204545	0.00810236	yes	AGCGGTTCCATCcTCTAggagaagaagataacatggcaatcatcaaagaatttatgcgtttcaaagttcacatggaaggttctgtaaacggacaGAGGATAGAATGGCG	40	21	14	9	0	0	0	0	84	0	30.0189	17.0309	8.3085	5.57498	0	0	0	0	60.9333	0	0.000116357	6.50119e-05	3.22896e-05	2.07852e-05	0	0	0	0	5.86109e-05	4.28142e-05	0	0
Insertion	78	6.74485	-5.95992	2.9526	0.0031522	0.0120196	yes	AGCGGTTCCATCcTCTAggagaagaagataacatggcaatcatcaaagaatttatgcgtttcaaagttcacatggaaggttctgtaaacggacacGAGGATAGAATGGCG	36	7	16	19	0	0	0	0	78	0	27.017	5.67696	9.49543	11.7694	0	0	0	0	53.9588	0	0.000104721	2.16706e-05	3.69024e-05	4.38798e-05	0	0	0	0	5.17935e-05	3.64833e-05	0	0
Insertion	79	5.44729	-5.2415	3.14472	0.0113974	0.0394114	yes	AGCGGTTCCATCcTCTAggagaagaagataacatggcaatcatcaaagaatttatgcgtttcaaagttcacatggaaggttctgtaaacggacacgGAGGATAGAATGGCG	15	6	40	6	0	0	0	0	67	0	11.2571	4.86596	23.7386	3.71665	0	0	0	0	43.5783	0	4.36338e-05	1.85748e-05	9.2256e-05	1.38568e-05	0	0	0	0	4.20804e-05	3.59124e-05	0	0
Insertion	80	20.1365	0.507143	0.564499	1	1	no	AGCGGTTCCATCcTCTAggagaagaagataacatggcaatcatcaaagaatttatgcgtttcaaagttcacatggaaggttctgtaaacggacacgaGAGGATAGAATGGCG	36	15	23	15	6	25	22	22	89	75	27.017	12.1649	13.6497	9.29163	12.1287	39.3379	26.4548	21.0477	62.1232	98.969	0.000104721	4.6437e-05	5.30472e-05	3.4642e-05	2.87877e-05	0.00010704	5.89738e-05	5.01951e-05	5.97118e-05	3.09568e-05	6.12491e-05	3.3055e-05
Insertion	81	15.7154	-3.83226	1.15748	0.00292906	0.0113276	yes	AGCGGTTCCATCcTCTAggagaagaagataacatggcaatcatcaaagaatttatgcgtttcaaagttcacatggaaggttctgtaaacggacacgaaGAGGATAGAATGGCG	48	46	51	28	0	0	0	5	173	5	36.0227	37.3057	30.2667	17.3444	0	0	0	4.78356	120.939	4.78356	0.000139628	0.000142407	0.000117626	6.4665e-05	0	0	0	1.1408e-05	0.000116082	3.60256e-05	2.85199e-06	5.70399e-06
Insertion	82	7.68997	-6.41162	2.83249	0.00076501	0.00325129	yes	AGCGGTTCCATCcTCTAggagaagaagataacatggcaatcatcaaagaatttatgcgtttcaaagttcacatggaaggttctgtaaacggacacgaatGAGGATAGAATGGCG	23	19	34	14	0	0	0	0	90	0	17.2609	15.4089	20.1778	8.67218	0	0	0	0	61.5197	0	6.69052e-05	5.88203e-05	7.84176e-05	3.23325e-05	0	0	0	0	5.91189e-05	1.95846e-05	0	0
Insertion	83	78.3601	4.46972	0.512159	2.29731e-12	2.28611e-11	yes	AGCGGTTCCATCcTCTAggagaagaagataacatggcaatcatcaaagaatttatgcgtttcaaagttcacatggaaggttctgtaaacggacacgaattGAGGATAGAATGGCG	7	4	14	13	69	154	63	151	38	437	5.25331	3.24398	8.3085	8.05274	139.48	242.322	75.7568	144.464	24.8585	602.022	2.03625e-05	1.23832e-05	3.22896e-05	3.0023e-05	0.000331059	0.000659365	0.00016888	0.000344521	2.37646e-05	9.18249e-06	0.000375956	0.000205106
Insertion	84	8.34988	-4.34972	1.78601	0.00423607	0.0155006	yes	AGCGGTTCCATCcTCTAggagaagaagataacatggcaatcatcaaagaatttatgcgtttcaaagttcacatggaaggttctgtaaacggacacgaatttGAGGATAGAATGGCG	41	10	35	9	0	1	0	0	95	1	30.7694	8.10994	20.7713	5.57498	0	1.57352	0	0	65.2256	1.57352	0.000119266	3.0958e-05	8.0724e-05	2.07852e-05	0	4.28159e-06	0	0	6.29333e-05	4.57848e-05	1.0704e-06	2.1408e-06
Insertion	85	6.35717	-5.93276	2.87474	0.00253706	0.00990547	yes	AGCGGTTCCATCcTCTAggagaagaagataacatggcaatcatcaaagaatttatgcgtttcaaagttcacatggaaggttctgtaaacggacacgaatttgGAGGATAGAATGGCG	24	16	22	11	0	0	0	0	73	0	18.0113	12.9759	13.0562	6.81386	0	0	0	0	50.8573	0	6.98141e-05	4.95328e-05	5.07408e-05	2.54041e-05	0	0	0	0	4.8873e-05	1.81956e-05	0	0
Insertion	86	5.56045	-0.483519	0.963064	0.738333	1	no	AGCGGTTCCATCcTCTAggagaagaagataacatggcaatcatcaaagaatttatgcgtttcaaagttcacatggaaggttctgtaaacggacacgaatttgaGAGGATAGAATGGCG	16	7	23	2	2	5	0	0	48	7	12.0076	5.67696	13.6497	1.23888	4.0429	7.86758	0	0	32.5731	11.9105	4.65427e-05	2.16706e-05	5.30472e-05	4.61893e-06	9.59592e-06	2.1408e-05	0	0	3.14699e-05	2.24334e-05	7.75097e-06	1.01665e-05
Insertion	87	0.660836	-0.239549	1.04719	0.68701			AGCGGTTCCATCcTCTAggagaagaagataacatggcaatcatcaaagaatttatgcgtttcaaagttcacatggaaggttctgtaaacggacacgaatttgaaGAGGATAGAATGGCG	0	2	2	4	0	0	0	0	8	0	0	1.62199	1.18693	2.47777	0	0	0	0	5.28668	0	0	6.19161e-06	4.6128e-06	9.23785e-06	0	0	0	0	5.01057e-06	3.85265e-06	0	0
Insertion	88	3.43927	-1.6708	4.13647	0.063675	0.181674	yes	AGCGGTTCCATCcTCTAggagaagaagataacatggcaatcatcaaagaatttatgcgtttcaaagttcacatggaaggttctgtaaacggacacgaatttgaaaGAGGATAGAATGGCG	17	2	19	3	0	0	0	0	41	0	12.758	1.62199	11.2758	1.85833	0	0	0	0	27.5142	0	4.94517e-05	6.19161e-06	4.38216e-05	6.92839e-06	0	0	0	0	2.65983e-05	2.32541e-05	0	0
Insertion	89	3.67139	-3.89756	3.60546	0.0381365	0.113162	yes	AGCGGTTCCATCcTCTAggagaagaagataacatggcaatcatcaaagaatttatgcgtttcaaagttcacatggaaggttctgtaaacggacacgaatttgaaatGAGGATAGAATGGCG	18	4	15	6	0	0	0	0	43	0	13.5085	3.24398	8.90197	3.71665	0	0	0	0	29.3711	0	5.23606e-05	1.23832e-05	3.4596e-05	1.38568e-05	0	0	0	0	2.82991e-05	1.89781e-05	0	0
Insertion	90	3.45266	-0.631428	1.30761	0.128331	0.331387	no	AGCGGTTCCATCcTCTAggagaagaagataacatggcaatcatcaaagaatttatgcgtttcaaagttcacatggaaggttctgtaaacggacacgaatttgaaattGAGGATAGAATGGCG	18	9	0	11	0	0	0	0	38	0	13.5085	7.29895	0	6.81386	0	0	0	0	27.6213	0	5.23606e-05	2.78622e-05	0	2.54041e-05	0	0	0	0	2.64067e-05	2.14013e-05	0	0
Insertion	91	4.09187	-4.72103	3.04635	0.0173397	0.0568242	yes	AGCGGTTCCATCcTCTAggagaagaagataacatggcaatcatcaaagaatttatgcgtttcaaagttcacatggaaggttctgtaaacggacacgaatttgaaattgGAGGATAGAATGGCG	10	11	16	11	0	0	0	0	48	0	7.50473	8.92093	9.49543	6.81386	0	0	0	0	32.735	0	2.90892e-05	3.40538e-05	3.69024e-05	2.54041e-05	0	0	0	0	3.13624e-05	5.11873e-06	0	0
Insertion	92	0.993398	-0.408174	1.11154	0.469149	0.958187	no	AGCGGTTCCATCcTCTAggagaagaagataacatggcaatcatcaaagaatttatgcgtttcaaagttcacatggaaggttctgtaaacggacacgaatttgaaattgaGAGGATAGAATGGCG	3	4	1	3	0	0	0	0	11	0	2.25142	3.24398	0.593465	1.85833	0	0	0	0	7.94718	0	8.72676e-06	1.23832e-05	2.3064e-06	6.92839e-06	0	0	0	0	7.58619e-06	4.18813e-06	0	0
Insertion	93	2.41094	-0.482767	1.01234	0.641297	1	no	AGCGGTTCCATCcTCTAggagaagaagataacatggcaatcatcaaagaatttatgcgtttcaaagttcacatggaaggttctgtaaacggacacgaatttgaaattgaaGAGGATAGAATGGCG	5	4	8	6	0	0	0	4	23	4	3.75236	3.24398	4.74772	3.71665	0	0	0	3.82685	15.4607	3.82685	1.45446e-05	1.23832e-05	1.84512e-05	1.38568e-05	0	0	0	9.12638e-06	1.4809e-05	2.59016e-06	2.28159e-06	4.56319e-06
Insertion	94	1.23807	-0.283977	1.06737	0.486373	0.984097	no	AGCGGTTCCATCcTCTAggagaagaagataacatggcaatcatcaaagaatttatgcgtttcaaagttcacatggaaggttctgtaaacggacacgaatttgaaattgaagGAGGATAGAATGGCG	5	1	9	0	0	0	0	0	15	0	3.75236	0.810994	5.34118	0	0	0	0	0	9.90454	0	1.45446e-05	3.0958e-06	2.07576e-05	0	0	0	0	0	9.5995e-06	9.7195e-06	0	0
Insertion	95	2.10615	-0.937645	1.63007	0.149448	0.375229	no	AGCGGTTCCATCcTCTAggagaagaagataacatggcaatcatcaaagaatttatgcgtttcaaagttcacatggaaggttctgtaaacggacacgaatttgaaattgaaggGAGGATAGAATGGCG	8	3	10	4	0	0	0	0	25	0	6.00378	2.43298	5.93465	2.47777	0	0	0	0	16.8492	0	2.32714e-05	9.28741e-06	2.3064e-05	9.23785e-06	0	0	0	0	1.62152e-05	8.02856e-06	0	0
Insertion	96	2.67837	-0.287942	0.951508	0.875999	1	no	AGCGGTTCCATCcTCTAggagaagaagataacatggcaatcatcaaagaatttatgcgtttcaaagttcacatggaaggttctgtaaacggacacgaatttgaaattgaaggtGAGGATAGAATGGCG	6	9	4	2	0	0	5	0	21	5	4.50284	7.29895	2.37386	1.23888	0	0	6.01245	0	15.4145	6.01245	1.74535e-05	2.78622e-05	9.2256e-06	4.61893e-06	0	0	1.34031e-05	0	1.47901e-05	1.02044e-05	3.35078e-06	6.70157e-06
Insertion	97	5.85248	-0.510355	0.856696	0.914588	1	no	AGCGGTTCCATCcTCTAggagaagaagataacatggcaatcatcaaagaatttatgcgtttcaaagttcacatggaaggttctgtaaacggacacgaatttgaaattgaaggtgGAGGATAGAATGGCG	9	9	26	5	1	0	3	9	49	13	6.75426	7.29895	15.4301	3.09721	2.02145	0	3.60747	8.61041	32.5805	14.2393	2.61803e-05	2.78622e-05	5.99664e-05	1.15473e-05	4.79796e-06	0	8.04188e-06	2.05343e-05	3.13891e-05	2.04118e-05	8.34355e-06	8.77293e-06
Insertion	98	3.74429	-3.40882	4.44588	0.0473678	0.137064	yes	AGCGGTTCCATCcTCTAggagaagaagataacatggcaatcatcaaagaatttatgcgtttcaaagttcacatggaaggttctgtaaacggacacgaatttgaaattgaaggtgaGAGGATAGAATGGCG	22	7	11	2	0	0	0	0	42	0	16.5104	5.67696	6.52811	1.23888	0	0	0	0	29.9544	0	6.39963e-05	2.16706e-05	2.53704e-05	4.61893e-06	0	0	0	0	2.89141e-05	2.50735e-05	0	0
Insertion	99	1.97109	-0.671857	1.31804	0.20599	0.491486	no	AGCGGTTCCATCcTCTAggagaagaagataacatggcaatcatcaaagaatttatgcgtttcaaagttcacatggaaggttctgtaaacggacacgaatttgaaattgaaggtgaaGAGGATAGAATGGCG	8	1	13	2	0	0	0	0	24	0	6.00378	0.810994	7.71504	1.23888	0	0	0	0	15.7687	0	2.32714e-05	3.0958e-06	2.99832e-05	4.61893e-06	0	0	0	0	1.52423e-05	1.34431e-05	0	0
Insertion	100	14.9728	1.96554	1.1773	0.104557	0.270852	yes	AGCGGTTCCATCcTCTAggagaagaagataacatggcaatcatcaaagaatttatgcgtttcaaagttcacatggaaggttctgtaaacggacacgaatttgaaattgaaggtgaagGAGGATAGAATGGCG	13	5	1	2	25	11	27	4	21	67	9.75615	4.05497	0.593465	1.23888	50.5362	17.3087	32.4672	3.82685	15.6435	104.139	3.7816e-05	1.5479e-05	2.3064e-06	4.61893e-06	0.000119949	4.70975e-05	7.23769e-05	9.12638e-06	1.50551e-05	1.62243e-05	6.21374e-05	4.6488e-05
Insertion	101	1.78312	-0.724898	1.36038	0.213078	0.502702	no	AGCGGTTCCATCcTCTAggagaagaagataacatggcaatcatcaaagaatttatgcgtttcaaagttcacatggaaggttctgtaaacggacacgaatttgaaattgaaggtgaaggGAGGATAGAATGGCG	8	5	5	2	0	0	0	0	20	0	6.00378	4.05497	2.96732	1.23888	0	0	0	0	14.265	0	2.32714e-05	1.5479e-05	1.1532e-05	4.61893e-06	0	0	0	0	1.37253e-05	7.78759e-06	0	0
Insertion	102	7.4498	1.49795	1.47418	0.177503	0.433661	yes	AGCGGTTCCATCcTCTAggagaagaagataacatggcaatcatcaaagaatttatgcgtttcaaagttcacatggaaggttctgtaaacggacacgaatttgaaattgaaggtgaaggtGAGGATAGAATGGCG	8	1	0	1	6	12	16	2	10	36	6.00378	0.810994	0	0.619442	12.1287	18.8822	19.2398	1.91343	7.43422	52.1641	2.32714e-05	3.0958e-06	0	2.30946e-06	2.87877e-05	5.13791e-05	4.289e-05	4.56319e-06	7.16916e-06	1.08149e-05	3.1905e-05	2.04711e-05
Insertion	103	2.18051	-0.454635	1.15625	0.257283	0.579952	no	AGCGGTTCCATCcTCTAggagaagaagataacatggcaatcatcaaagaatttatgcgtttcaaagttcacatggaaggttctgtaaacggacacgaatttgaaattgaaggtgaaggtgGAGGATAGAATGGCG	12	0	9	5	0	0	0	0	26	0	9.00567	0	5.34118	3.09721	0	0	0	0	17.4441	0	3.49071e-05	0	2.07576e-05	1.15473e-05	0	0	0	0	1.6803e-05	1.47576e-05	0	0
Insertion	104	1.57588	-0.654881	1.28821	0.255096	0.576825	no	AGCGGTTCCATCcTCTAggagaagaagataacatggcaatcatcaaagaatttatgcgtttcaaagttcacatggaaggttctgtaaacggacacgaatttgaaattgaaggtgaaggtgaGAGGATAGAATGGCG	5	5	6	2	0	0	0	0	18	0	3.75236	4.05497	3.56079	1.23888	0	0	0	0	12.607	0	1.45446e-05	1.5479e-05	1.38384e-05	4.61893e-06	0	0	0	0	1.21202e-05	5.04581e-06	0	0
Insertion	105	2.71872	-0.214821	0.97631	0.845079	1	no	AGCGGTTCCATCcTCTAggagaagaagataacatggcaatcatcaaagaatttatgcgtttcaaagttcacatggaaggttctgtaaacggacacgaatttgaaattgaaggtgaaggtgaaGAGGATAGAATGGCG	0	9	11	3	3	0	0	0	23	3	0	7.29895	6.52811	1.85833	6.06434	0	0	0	15.6854	6.06434	0	2.78622e-05	2.53704e-05	6.92839e-06	1.43939e-05	0	0	0	1.50403e-05	1.37007e-05	3.59847e-06	7.19694e-06
Insertion	106	2.82493	-1.65191	3.52328	0.0789343	0.216142	yes	AGCGGTTCCATCcTCTAggagaagaagataacatggcaatcatcaaagaatttatgcgtttcaaagttcacatggaaggttctgtaaacggacacgaatttgaaattgaaggtgaaggtgaagGAGGATAGAATGGCG	13	4	12	4	0	0	0	0	33	0	9.75615	3.24398	7.12158	2.47777	0	0	0	0	22.5995	0	3.7816e-05	1.23832e-05	2.76768e-05	9.23785e-06	0	0	0	0	2.17785e-05	1.33857e-05	0	0
Insertion	107	0.735019	-0.244162	1.04963	0.65384			AGCGGTTCCATCcTCTAggagaagaagataacatggcaatcatcaaagaatttatgcgtttcaaagttcacatggaaggttctgtaaacggacacgaatttgaaattgaaggtgaaggtgaaggGAGGATAGAATGGCG	0	2	3	4	0	0	0	0	9	0	0	1.62199	1.78039	2.47777	0	0	0	0	5.88015	0	0	6.19161e-06	6.9192e-06	9.23785e-06	0	0	0	0	5.58717e-06	3.94477e-06	0	0
Insertion	108	24.5202	2.32515	0.624288	0.0106497	0.0374312	yes	AGCGGTTCCATCcTCTAggagaagaagataacatggcaatcatcaaagaatttatgcgtttcaaagttcacatggaaggttctgtaaacggacacgaatttgaaattgaaggtgaaggtgaaggcGAGGATAGAATGGCG	15	7	10	9	35	17	21	47	41	120	11.2571	5.67696	5.93465	5.57498	70.7507	26.7498	25.2523	44.9655	28.4437	167.718	4.36338e-05	2.16706e-05	2.3064e-05	2.07852e-05	0.000167929	7.27871e-05	5.62932e-05	0.000107235	2.72884e-05	1.09372e-05	0.000101061	4.93726e-05
Insertion	109	0.778763	-0.2467	1.05102	0.635523	1	no	AGCGGTTCCATCcTCTAggagaagaagataacatggcaatcatcaaagaatttatgcgtttcaaagttcacatggaaggttctgtaaacggacacgaatttgaaattgaaggtgaaggtgaaggccGAGGATAGAATGGCG	0	1	6	3	0	0	0	0	10	0	0	0.810994	3.56079	1.85833	0	0	0	0	6.23011	0	0	3.0958e-06	1.38384e-05	6.92839e-06	0	0	0	0	5.96565e-06	5.96468e-06	0	0
Insertion	110	2.31735	-0.749934	1.40795	0.162531	0.401894	no	AGCGGTTCCATCcTCTAggagaagaagataacatggcaatcatcaaagaatttatgcgtttcaaagttcacatggaaggttctgtaaacggacacgaatttgaaattgaaggtgaaggtgaaggccgGAGGATAGAATGGCG	2	10	14	1	0	0	0	0	27	0	1.50095	8.10994	8.3085	0.619442	0	0	0	0	18.5388	0	5.81784e-06	3.0958e-05	3.22896e-05	2.30946e-06	0	0	0	0	1.78437e-05	1.59854e-05	0	0
Insertion	111	0.837641	-0.36537	1.08948	0.540708	1	no	AGCGGTTCCATCcTCTAggagaagaagataacatggcaatcatcaaagaatttatgcgtttcaaagttcacatggaaggttctgtaaacggacacgaatttgaaattgaaggtgaaggtgaaggccgtGAGGATAGAATGGCG	3	1	3	3	0	0	0	0	10	0	2.25142	0.810994	1.78039	1.85833	0	0	0	0	6.70113	0	8.72676e-06	3.0958e-06	6.9192e-06	6.92839e-06	0	0	0	0	6.41754e-06	2.372e-06	0	0
Insertion	112	28.524	4.76336	0.815699	5.98569e-07	3.93897e-06	yes	AGCGGTTCCATCcTCTAggagaagaagataacatggcaatcatcaaagaatttatgcgtttcaaagttcacatggaaggttctgtaaacggacacgaatttgaaattgaaggtgaaggtgaaggccgtcGAGGATAGAATGGCG	3	2	5	0	50	24	36	41	10	151	2.25142	1.62199	2.96732	0	101.072	37.7644	43.2896	39.2252	6.84073	221.352	8.72676e-06	6.19161e-06	1.1532e-05	0	0.000239898	0.000102758	9.65026e-05	9.35454e-05	6.61259e-06	4.91847e-06	0.000133176	7.12515e-05
Insertion	113	1.91868	-0.35194	1.09947	0.337242	0.728015	no	AGCGGTTCCATCcTCTAggagaagaagataacatggcaatcatcaaagaatttatgcgtttcaaagttcacatggaaggttctgtaaacggacacgaatttgaaattgaaggtgaaggtgaaggccgtccGAGGATAGAATGGCG	17	1	3	0	0	0	0	0	21	0	12.758	0.810994	1.78039	0	0	0	0	0	15.3494	0	4.94517e-05	3.0958e-06	6.9192e-06	0	0	0	0	0	1.48667e-05	2.32297e-05	0	0
Insertion	114	0.988184	-0.255609	1.05612	0.565543	1	no	AGCGGTTCCATCcTCTAggagaagaagataacatggcaatcatcaaagaatttatgcgtttcaaagttcacatggaaggttctgtaaacggacacgaatttgaaattgaaggtgaaggtgaaggccgtcctGAGGATAGAATGGCG	4	0	2	6	0	0	0	0	12	0	3.00189	0	1.18693	3.71665	0	0	0	0	7.90547	0	1.16357e-05	0	4.6128e-06	1.38568e-05	0	0	0	0	7.52632e-06	6.37954e-06	0	0
Insertion	115	2.80371	-1.79003	3.96258	0.0774398	0.212764	yes	AGCGGTTCCATCcTCTAggagaagaagataacatggcaatcatcaaagaatttatgcgtttcaaagttcacatggaaggttctgtaaacggacacgaatttgaaattgaaggtgaaggtgaaggccgtccttGAGGATAGAATGGCG	11	10	5	5	0	0	0	0	31	0	8.2552	8.10994	2.96732	3.09721	0	0	0	0	22.4297	0	3.19981e-05	3.0958e-05	1.1532e-05	1.15473e-05	0	0	0	0	2.15089e-05	1.15193e-05	0	0
Insertion	116	1.58255	-0.607243	1.25031	0.268144	0.599467	no	AGCGGTTCCATCcTCTAggagaagaagataacatggcaatcatcaaagaatttatgcgtttcaaagttcacatggaaggttctgtaaacggacacgaatttgaaattgaaggtgaaggtgaaggccgtccttaGAGGATAGAATGGCG	9	2	2	5	0	0	0	0	18	0	6.75426	1.62199	1.18693	3.09721	0	0	0	0	12.6604	0	2.61803e-05	6.19161e-06	4.6128e-06	1.15473e-05	0	0	0	0	1.2133e-05	9.82383e-06	0	0
Insertion	117	0.175557	-0.1646	1.01928	1			AGCGGTTCCATCcTCTAggagaagaagataacatggcaatcatcaaagaatttatgcgtttcaaagttcacatggaaggttctgtaaacggacacgaatttgaaattgaaggtgaaggtgaaggccgtccttatGAGGATAGAATGGCG	0	1	1	0	0	0	0	0	2	0	0	0.810994	0.593465	0	0	0	0	0	1.40446	0	0	3.0958e-06	2.3064e-06	0	0	0	0	0	1.35055e-06	1.59243e-06	0	0
Insertion	118	1.80634	-0.659978	1.30187	0.225509	0.524261	no	AGCGGTTCCATCcTCTAggagaagaagataacatggcaatcatcaaagaatttatgcgtttcaaagttcacatggaaggttctgtaaacggacacgaatttgaaattgaaggtgaaggtgaaggccgtccttatgGAGGATAGAATGGCG	7	1	11	3	0	0	0	0	22	0	5.25331	0.810994	6.52811	1.85833	0	0	0	0	14.4507	0	2.03625e-05	3.0958e-06	2.53704e-05	6.92839e-06	0	0	0	0	1.39393e-05	1.06248e-05	0	0
Insertion	119	0.550794	-0.230586	1.04272	0.746667			AGCGGTTCCATCcTCTAggagaagaagataacatggcaatcatcaaagaatttatgcgtttcaaagttcacatggaaggttctgtaaacggacacgaatttgaaattgaaggtgaaggtgaaggccgtccttatgaGAGGATAGAATGGCG	4	1	1	0	0	0	0	0	6	0	3.00189	0.810994	0.593465	0	0	0	0	0	4.40635	0	1.16357e-05	3.0958e-06	2.3064e-06	0	0	0	0	0	4.25947e-06	5.08987e-06	0	0
Insertion	120	1.67889	-0.206627	0.990372	0.763167	1	no	AGCGGTTCCATCcTCTAggagaagaagataacatggcaatcatcaaagaatttatgcgtttcaaagttcacatggaaggttctgtaaacggacacgaatttgaaattgaaggtgaaggtgaaggccgtccttatgaaGAGGATAGAATGGCG	0	6	9	0	1	0	1	0	15	2	0	4.86596	5.34118	0	2.02145	0	1.20249	0	10.2071	3.22394	0	1.85748e-05	2.07576e-05	0	4.79796e-06	0	2.68063e-06	0	9.83311e-06	1.13892e-05	1.86965e-06	2.3255e-06
Insertion	121	0						AGCGGTTCCATCcTCTAggagaagaagataacatggcaatcatcaaagaatttatgcgtttcaaagttcacatggaaggttctgtaaacggacacgaatttgaaattgaaggtgaaggtgaaggccgtccttatgaagGAGGATAGAATGGCG	0	0	0	0	0	0	0	0	0	0	0	0	0	0	0	0	0	0	0	0	0	0	0	0	0	0	0	0	0	0	0	0
Insertion	122	0.718786	-0.242903	1.04896	0.661996			AGCGGTTCCATCcTCTAggagaagaagataacatggcaatcatcaaagaatttatgcgtttcaaagttcacatggaaggttctgtaaacggacacgaatttgaaattgaaggtgaaggtgaaggccgtccttatgaaggGAGGATAGAATGGCG	5	1	2	0	0	0	0	0	8	0	3.75236	0.810994	1.18693	0	0	0	0	0	5.75029	0	1.45446e-05	3.0958e-06	4.6128e-06	0	0	0	0	0	5.5633e-06	6.28772e-06	0	0
Insertion	123	1.04578	-0.257281	1.05713	0.550601	1	no	AGCGGTTCCATCcTCTAggagaagaagataacatggcaatcatcaaagaatttatgcgtttcaaagttcacatggaaggttctgtaaacggacacgaatttgaaattgaaggtgaaggtgaaggccgtccttatgaaggaGAGGATAGAATGGCG	6	4	0	1	0	0	0	0	11	0	4.50284	3.24398	0	0.619442	0	0	0	0	8.36625	0	1.74535e-05	1.23832e-05	0	2.30946e-06	0	0	0	0	8.03655e-06	8.26556e-06	0	0
Insertion	124	1.6578	-0.690835	1.32299	0.235176	0.542101	no	AGCGGTTCCATCcTCTAggagaagaagataacatggcaatcatcaaagaatttatgcgtttcaaagttcacatggaaggttctgtaaacggacacgaatttgaaattgaaggtgaaggtgaaggccgtccttatgaaggaaGAGGATAGAATGGCG	8	3	5	3	0	0	0	0	19	0	6.00378	2.43298	2.96732	1.85833	0	0	0	0	13.2624	0	2.32714e-05	9.28741e-06	1.1532e-05	6.92839e-06	0	0	0	0	1.27548e-05	7.25864e-06	0	0
Insertion	125	0.265048	-0.190563	1.0266	0.987524			AGCGGTTCCATCcTCTAggagaagaagataacatggcaatcatcaaagaatttatgcgtttcaaagttcacatggaaggttctgtaaacggacacgaatttgaaattgaaggtgaaggtgaaggccgtccttatgaaggaacGAGGATAGAATGGCG	2	0	0	1	0	0	0	0	3	0	1.50095	0	0	0.619442	0	0	0	0	2.12039	0	5.81784e-06	0	0	2.30946e-06	0	0	0	0	2.03183e-06	2.7488e-06	0	0
Insertion	126	0.490845	-0.225596	1.04034	0.781693			AGCGGTTCCATCcTCTAggagaagaagataacatggcaatcatcaaagaatttatgcgtttcaaagttcacatggaaggttctgtaaacggacacgaatttgaaattgaaggtgaaggtgaaggccgtccttatgaaggaacaGAGGATAGAATGGCG	2	0	2	2	0	0	0	0	6	0	1.50095	0	1.18693	1.23888	0	0	0	0	3.92676	0	5.81784e-06	0	4.6128e-06	4.61893e-06	0	0	0	0	3.76239e-06	2.57147e-06	0	0
Insertion	127	1.06344	-0.442714	1.13016	0.431308	0.895541	no	AGCGGTTCCATCcTCTAggagaagaagataacatggcaatcatcaaagaatttatgcgtttcaaagttcacatggaaggttctgtaaacggacacgaatttgaaattgaaggtgaaggtgaaggccgtccttatgaaggaacacGAGGATAGAATGGCG	3	1	5	4	0	0	0	0	13	0	2.25142	0.810994	2.96732	2.47777	0	0	0	0	8.5075	0	8.72676e-06	3.0958e-06	1.1532e-05	9.23785e-06	0	0	0	0	8.14811e-06	3.58231e-06	0	0
Insertion	128	0.746152	-0.244748	1.04995	0.649387	1	no	AGCGGTTCCATCcTCTAggagaagaagataacatggcaatcatcaaagaatttatgcgtttcaaagttcacatggaaggttctgtaaacggacacgaatttgaaattgaaggtgaaggtgaaggccgtccttatgaaggaacacaGAGGATAGAATGGCG	4	0	5	0	0	0	0	0	9	0	3.00189	0	2.96732	0	0	0	0	0	5.96921	0	1.16357e-05	0	1.1532e-05	0	0	0	0	0	5.79192e-06	6.68807e-06	0	0
Insertion	129	0.225796	-0.182776	1.02408	1			AGCGGTTCCATCcTCTAggagaagaagataacatggcaatcatcaaagaatttatgcgtttcaaagttcacatggaaggttctgtaaacggacacgaatttgaaattgaaggtgaaggtgaaggccgtccttatgaaggaacacaaGAGGATAGAATGGCG	0	0	2	1	0	0	0	0	3	0	0	0	1.18693	0.619442	0	0	0	0	1.80637	0	0	0	4.6128e-06	2.30946e-06	0	0	0	0	1.73057e-06	2.20848e-06	0	0
Insertion	130	0						AGCGGTTCCATCcTCTAggagaagaagataacatggcaatcatcaaagaatttatgcgtttcaaagttcacatggaaggttctgtaaacggacacgaatttgaaattgaaggtgaaggtgaaggccgtccttatgaaggaacacaaaGAGGATAGAATGGCG	0	0	0	0	0	0	0	0	0	0	0	0	0	0	0	0	0	0	0	0	0	0	0	0	0	0	0	0	0	0	0	0
Insertion	131	0						AGCGGTTCCATCcTCTAggagaagaagataacatggcaatcatcaaagaatttatgcgtttcaaagttcacatggaaggttctgtaaacggacacgaatttgaaattgaaggtgaaggtgaaggccgtccttatgaaggaacacaaacGAGGATAGAATGGCG	0	0	0	0	0	0	0	0	0	0	0	0	0	0	0	0	0	0	0	0	0	0	0	0	0	0	0	0	0	0	0	0
Insertion	132	1.29894	-0.543985	1.19557	0.335706	0.728014	no	AGCGGTTCCATCcTCTAggagaagaagataacatggcaatcatcaaagaatttatgcgtttcaaagttcacatggaaggttctgtaaacggacacgaatttgaaattgaaggtgaaggtgaaggccgtccttatgaaggaacacaaacgGAGGATAGAATGGCG	5	3	5	2	0	0	0	0	15	0	3.75236	2.43298	2.96732	1.23888	0	0	0	0	10.3916	0	1.45446e-05	9.28741e-06	1.1532e-05	4.61893e-06	0	0	0	0	9.99574e-06	4.18187e-06	0	0
Insertion	133	0.252988	-0.188166	1.02581	1			AGCGGTTCCATCcTCTAggagaagaagataacatggcaatcatcaaagaatttatgcgtttcaaagttcacatggaaggttctgtaaacggacacgaatttgaaattgaaggtgaaggtgaaggccgtccttatgaaggaacacaaacggGAGGATAGAATGGCG	0	1	1	1	0	0	0	0	3	0	0	0.810994	0.593465	0.619442	0	0	0	0	2.0239	0	0	3.0958e-06	2.3064e-06	2.30946e-06	0	0	0	0	1.92792e-06	1.33787e-06	0	0
Insertion	134	0.880859	-0.250902	1.05339	0.601187	1	no	AGCGGTTCCATCcTCTAggagaagaagataacatggcaatcatcaaagaatttatgcgtttcaaagttcacatggaaggttctgtaaacggacacgaatttgaaattgaaggtgaaggtgaaggccgtccttatgaaggaacacaaacggcGAGGATAGAATGGCG	1	7	0	1	0	0	0	0	9	0	0.750473	5.67696	0	0.619442	0	0	0	0	7.04687	0	2.90892e-06	2.16706e-05	0	2.30946e-06	0	0	0	0	6.72225e-06	1.00442e-05	0	0
Insertion	135	0.370915	-0.2116	1.03425	0.870846			AGCGGTTCCATCcTCTAggagaagaagataacatggcaatcatcaaagaatttatgcgtttcaaagttcacatggaaggttctgtaaacggacacgaatttgaaattgaaggtgaaggtgaaggccgtccttatgaaggaacacaaacggcaGAGGATAGAATGGCG	0	0	5	0	0	0	0	0	5	0	0	0	2.96732	0	0	0	0	0	2.96732	0	0	0	1.1532e-05	0	0	0	0	0	2.883e-06	5.766e-06	0	0
Insertion	136	0.0741831	-0.114413	1.01108	1			AGCGGTTCCATCcTCTAggagaagaagataacatggcaatcatcaaagaatttatgcgtttcaaagttcacatggaaggttctgtaaacggacacgaatttgaaattgaaggtgaaggtgaaggccgtccttatgaaggaacacaaacggcaaGAGGATAGAATGGCG	0	0	1	0	0	0	0	0	1	0	0	0	0.593465	0	0	0	0	0	0.593465	0	0	0	2.3064e-06	0	0	0	0	0	5.766e-07	1.1532e-06	0	0
Insertion	137	0						AGCGGTTCCATCcTCTAggagaagaagataacatggcaatcatcaaagaatttatgcgtttcaaagttcacatggaaggttctgtaaacggacacgaatttgaaattgaaggtgaaggtgaaggccgtccttatgaaggaacacaaacggcaaaGAGGATAGAATGGCG	0	0	0	0	0	0	0	0	0	0	0	0	0	0	0	0	0	0	0	0	0	0	0	0	0	0	0	0	0	0	0	0
Insertion	138	0.644603	-0.238025	1.04641	0.696432			AGCGGTTCCATCcTCTAggagaagaagataacatggcaatcatcaaagaatttatgcgtttcaaagttcacatggaaggttctgtaaacggacacgaatttgaaattgaaggtgaaggtgaaggccgtccttatgaaggaacacaaacggcaaagGAGGATAGAATGGCG	5	1	1	0	0	0	0	0	7	0	3.75236	0.810994	0.593465	0	0	0	0	0	5.15682	0	1.45446e-05	3.0958e-06	2.3064e-06	0	0	0	0	0	4.9867e-06	6.5059e-06	0	0
Insertion	139	0.0774302	-0.115976	1.01126	1			AGCGGTTCCATCcTCTAggagaagaagataacatggcaatcatcaaagaatttatgcgtttcaaagttcacatggaaggttctgtaaacggacacgaatttgaaattgaaggtgaaggtgaaggccgtccttatgaaggaacacaaacggcaaagcGAGGATAGAATGGCG	0	0	0	1	0	0	0	0	1	0	0	0	0	0.619442	0	0	0	0	0.619442	0	0	0	0	2.30946e-06	0	0	0	0	5.77366e-07	1.15473e-06	0	0
Insertion	140	1.47284	-0.0436881	0.975772	1	1	no	AGCGGTTCCATCcTCTAggagaagaagataacatggcaatcatcaaagaatttatgcgtttcaaagttcacatggaaggttctgtaaacggacacgaatttgaaattgaaggtgaaggtgaaggccgtccttatgaaggaacacaaacggcaaagctGAGGATAGAATGGCG	3	0	8	0	0	0	0	5	11	5	2.25142	0	4.74772	0	0	0	0	4.78356	6.99914	4.78356	8.72676e-06	0	1.84512e-05	0	0	0	0	1.1408e-05	6.79449e-06	8.79286e-06	2.85199e-06	5.70399e-06
Insertion	141	1.15183	-0.419096	1.12086	0.42252	0.881782	no	AGCGGTTCCATCcTCTAggagaagaagataacatggcaatcatcaaagaatttatgcgtttcaaagttcacatggaaggttctgtaaacggacacgaatttgaaattgaaggtgaaggtgaaggccgtccttatgaaggaacacaaacggcaaagctgGAGGATAGAATGGCG	8	1	3	1	0	0	0	0	13	0	6.00378	0.810994	1.78039	0.619442	0	0	0	0	9.21461	0	2.32714e-05	3.0958e-06	6.9192e-06	2.30946e-06	0	0	0	0	8.89896e-06	9.79088e-06	0	0
Insertion	142	0						AGCGGTTCCATCcTCTAggagaagaagataacatggcaatcatcaaagaatttatgcgtttcaaagttcacatggaaggttctgtaaacggacacgaatttgaaattgaaggtgaaggtgaaggccgtccttatgaaggaacacaaacggcaaagctgaGAGGATAGAATGGCG	0	0	0	0	0	0	0	0	0	0	0	0	0	0	0	0	0	0	0	0	0	0	0	0	0	0	0	0	0	0	0	0
Insertion	143	0.370915	-0.2116	1.03425	0.870846			AGCGGTTCCATCcTCTAggagaagaagataacatggcaatcatcaaagaatttatgcgtttcaaagttcacatggaaggttctgtaaacggacacgaatttgaaattgaaggtgaaggtgaaggccgtccttatgaaggaacacaaacggcaaagctgaaGAGGATAGAATGGCG	0	0	5	0	0	0	0	0	5	0	0	0	2.96732	0	0	0	0	0	2.96732	0	0	0	1.1532e-05	0	0	0	0	0	2.883e-06	5.766e-06	0	0
Insertion	144	0.0774302	-0.115976	1.01126	1			AGCGGTTCCATCcTCTAggagaagaagataacatggcaatcatcaaagaatttatgcgtttcaaagttcacatggaaggttctgtaaacggacacgaatttgaaattgaaggtgaaggtgaaggccgtccttatgaaggaacacaaacggcaaagctgaaaGAGGATAGAATGGCG	0	0	0	1	0	0	0	0	1	0	0	0	0	0.619442	0	0	0	0	0.619442	0	0	0	0	2.30946e-06	0	0	0	0	5.77366e-07	1.15473e-06	0	0
Insertion	145	0.0741831	-0.114413	1.01108	1			AGCGGTTCCATCcTCTAggagaagaagataacatggcaatcatcaaagaatttatgcgtttcaaagttcacatggaaggttctgtaaacggacacgaatttgaaattgaaggtgaaggtgaaggccgtccttatgaaggaacacaaacggcaaagctgaaagGAGGATAGAATGGCG	0	0	1	0	0	0	0	0	1	0	0	0	0.593465	0	0	0	0	0	0.593465	0	0	0	2.3064e-06	0	0	0	0	0	5.766e-07	1.1532e-06	0	0
Insertion	146	0.288992	-0.194864	1.02808	0.96187			AGCGGTTCCATCcTCTAggagaagaagataacatggcaatcatcaaagaatttatgcgtttcaaagttcacatggaaggttctgtaaacggacacgaatttgaaattgaaggtgaaggtgaaggccgtccttatgaaggaacacaaacggcaaagctgaaagtGAGGATAGAATGGCG	2	1	0	0	0	0	0	0	3	0	1.50095	0.810994	0	0	0	0	0	0	2.31194	0	5.81784e-06	3.0958e-06	0	0	0	0	0	0	2.22841e-06	2.80286e-06	0	0
Insertion	147	0.363176	-0.208777	1.03318	0.883628			AGCGGTTCCATCcTCTAggagaagaagataacatggcaatcatcaaagaatttatgcgtttcaaagttcacatggaaggttctgtaaacggacacgaatttgaaattgaaggtgaaggtgaaggccgtccttatgaaggaacacaaacggcaaagctgaaagtaGAGGATAGAATGGCG	2	1	1	0	0	0	0	0	4	0	1.50095	0.810994	0.593465	0	0	0	0	0	2.9054	0	5.81784e-06	3.0958e-06	2.3064e-06	0	0	0	0	0	2.80501e-06	2.39989e-06	0	0
Insertion	148	0						AGCGGTTCCATCcTCTAggagaagaagataacatggcaatcatcaaagaatttatgcgtttcaaagttcacatggaaggttctgtaaacggacacgaatttgaaattgaaggtgaaggtgaaggccgtccttatgaaggaacacaaacggcaaagctgaaagtaaGAGGATAGAATGGCG	0	0	0	0	0	0	0	0	0	0	0	0	0	0	0	0	0	0	0	0	0	0	0	0	0	0	0	0	0	0	0	0
Insertion	149	0.101374	-0.126034	1.0126	1			AGCGGTTCCATCcTCTAggagaagaagataacatggcaatcatcaaagaatttatgcgtttcaaagttcacatggaaggttctgtaaacggacacgaatttgaaattgaaggtgaaggtgaaggccgtccttatgaaggaacacaaacggcaaagctgaaagtaacGAGGATAGAATGGCG	0	1	0	0	0	0	0	0	1	0	0	0.810994	0	0	0	0	0	0	0.810994	0	0	3.0958e-06	0	0	0	0	0	0	7.73951e-07	1.5479e-06	0	0
Insertion	150	0						AGCGGTTCCATCcTCTAggagaagaagataacatggcaatcatcaaagaatttatgcgtttcaaagttcacatggaaggttctgtaaacggacacgaatttgaaattgaaggtgaaggtgaaggccgtccttatgaaggaacacaaacggcaaagctgaaagtaacaGAGGATAGAATGGCG	0	0	0	0	0	0	0	0	0	0	0	0	0	0	0	0	0	0	0	0	0	0	0	0	0	0	0	0	0	0	0	0
Insertion	151	0.323923	-0.203215	1.031	0.918377			AGCGGTTCCATCcTCTAggagaagaagataacatggcaatcatcaaagaatttatgcgtttcaaagttcacatggaaggttctgtaaacggacacgaatttgaaattgaaggtgaaggtgaaggccgtccttatgaaggaacacaaacggcaaagctgaaagtaacaaGAGGATAGAATGGCG	0	1	3	0	0	0	0	0	4	0	0	0.810994	1.78039	0	0	0	0	0	2.59139	0	0	3.0958e-06	6.9192e-06	0	0	0	0	0	2.50375e-06	3.28554e-06	0	0
Insertion	152	0						AGCGGTTCCATCcTCTAggagaagaagataacatggcaatcatcaaagaatttatgcgtttcaaagttcacatggaaggttctgtaaacggacacgaatttgaaattgaaggtgaaggtgaaggccgtccttatgaaggaacacaaacggcaaagctgaaagtaacaaaGAGGATAGAATGGCG	0	0	0	0	0	0	0	0	0	0	0	0	0	0	0	0	0	0	0	0	0	0	0	0	0	0	0	0	0	0	0	0
Insertion	153	0.296732	-0.199092	1.02946	0.944081			AGCGGTTCCATCcTCTAggagaagaagataacatggcaatcatcaaagaatttatgcgtttcaaagttcacatggaaggttctgtaaacggacacgaatttgaaattgaaggtgaaggtgaaggccgtccttatgaaggaacacaaacggcaaagctgaaagtaacaaaaGAGGATAGAATGGCG	0	0	4	0	0	0	0	0	4	0	0	0	2.37386	0	0	0	0	0	2.37386	0	0	0	9.2256e-06	0	0	0	0	0	2.3064e-06	4.6128e-06	0	0
Insertion	154	0.195183	-0.169931	1.02066	1			AGCGGTTCCATCcTCTAggagaagaagataacatggcaatcatcaaagaatttatgcgtttcaaagttcacatggaaggttctgtaaacggacacgaatttgaaattgaaggtgaaggtgaaggccgtccttatgaaggaacacaaacggcaaagctgaaagtaacaaaagGAGGATAGAATGGCG	1	1	0	0	0	0	0	0	2	0	0.750473	0.810994	0	0	0	0	0	0	1.56147	0	2.90892e-06	3.0958e-06	0	0	0	0	0	0	1.50118e-06	1.73509e-06	0	0
Insertion	155	0.0938091	-0.123097	1.01218	1			AGCGGTTCCATCcTCTAggagaagaagataacatggcaatcatcaaagaatttatgcgtttcaaagttcacatggaaggttctgtaaacggacacgaatttgaaattgaaggtgaaggtgaaggccgtccttatgaaggaacacaaacggcaaagctgaaagtaacaaaaggGAGGATAGAATGGCG	1	0	0	0	0	0	0	0	1	0	0.750473	0	0	0	0	0	0	0	0.750473	0	2.90892e-06	0	0	0	0	0	0	0	7.2723e-07	1.45446e-06	0	0
Insertion	156	0.19669	0.193764	1.02865	0.836513			AGCGGTTCCATCcTCTAggagaagaagataacatggcaatcatcaaagaatttatgcgtttcaaagttcacatggaaggttctgtaaacggacacgaatttgaaattgaaggtgaaggtgaaggccgtccttatgaaggaacacaaacggcaaagctgaaagtaacaaaaggcGAGGATAGAATGGCG	0	0	0	0	0	1	0	0	0	1	0	0	0	0	0	1.57352	0	0	0	1.57352	0	0	0	0	0	4.28159e-06	0	0	0	0	1.0704e-06	2.1408e-06
Insertion	157	0						AGCGGTTCCATCcTCTAggagaagaagataacatggcaatcatcaaagaatttatgcgtttcaaagttcacatggaaggttctgtaaacggacacgaatttgaaattgaaggtgaaggtgaaggccgtccttatgaaggaacacaaacggcaaagctgaaagtaacaaaaggcgGAGGATAGAATGGCG	0	0	0	0	0	0	0	0	0	0	0	0	0	0	0	0	0	0	0	0	0	0	0	0	0	0	0	0	0	0	0	0
Insertion	158	0.222549	-0.182069	1.02386	1			AGCGGTTCCATCcTCTAggagaagaagataacatggcaatcatcaaagaatttatgcgtttcaaagttcacatggaaggttctgtaaacggacacgaatttgaaattgaaggtgaaggtgaaggccgtccttatgaaggaacacaaacggcaaagctgaaagtaacaaaaggcggGAGGATAGAATGGCG	0	0	3	0	0	0	0	0	3	0	0	0	1.78039	0	0	0	0	0	1.78039	0	0	0	6.9192e-06	0	0	0	0	0	1.7298e-06	3.4596e-06	0	0
Insertion	159	0						AGCGGTTCCATCcTCTAggagaagaagataacatggcaatcatcaaagaatttatgcgtttcaaagttcacatggaaggttctgtaaacggacacgaatttgaaattgaaggtgaaggtgaaggccgtccttatgaaggaacacaaacggcaaagctgaaagtaacaaaaggcggaGAGGATAGAATGGCG	0	0	0	0	0	0	0	0	0	0	0	0	0	0	0	0	0	0	0	0	0	0	0	0	0	0	0	0	0	0	0	0
Insertion	160	0.24412	0.0490994	0.987911	0.998219			AGCGGTTCCATCcTCTAggagaagaagataacatggcaatcatcaaagaatttatgcgtttcaaagttcacatggaaggttctgtaaacggacacgaatttgaaattgaaggtgaaggtgaaggccgtccttatgaaggaacacaaacggcaaagctgaaagtaacaaaaggcggacGAGGATAGAATGGCG	1	0	0	0	0	0	1	0	1	1	0.750473	0	0	0	0	0	1.20249	0	0.750473	1.20249	2.90892e-06	0	0	0	0	0	2.68063e-06	0	7.2723e-07	1.45446e-06	6.70157e-07	1.34031e-06
Insertion	161	0.475537	-0.224154	1.03967	0.791425			AGCGGTTCCATCcTCTAggagaagaagataacatggcaatcatcaaagaatttatgcgtttcaaagttcacatggaaggttctgtaaacggacacgaatttgaaattgaaggtgaaggtgaaggccgtccttatgaaggaacacaaacggcaaagctgaaagtaacaaaaggcggaccGAGGATAGAATGGCG	0	1	4	1	0	0	0	0	6	0	0	0.810994	2.37386	0.619442	0	0	0	0	3.80429	0	0	3.0958e-06	9.2256e-06	2.30946e-06	0	0	0	0	3.65772e-06	3.93759e-06	0	0
Insertion	162	0.0938091	-0.123097	1.01218	1			AGCGGTTCCATCcTCTAggagaagaagataacatggcaatcatcaaagaatttatgcgtttcaaagttcacatggaaggttctgtaaacggacacgaatttgaaattgaaggtgaaggtgaaggccgtccttatgaaggaacacaaacggcaaagctgaaagtaacaaaaggcggaccgGAGGATAGAATGGCG	1	0	0	0	0	0	0	0	1	0	0.750473	0	0	0	0	0	0	0	0.750473	0	2.90892e-06	0	0	0	0	0	0	0	7.2723e-07	1.45446e-06	0	0
Insertion	163	0						AGCGGTTCCATCcTCTAggagaagaagataacatggcaatcatcaaagaatttatgcgtttcaaagttcacatggaaggttctgtaaacggacacgaatttgaaattgaaggtgaaggtgaaggccgtccttatgaaggaacacaaacggcaaagctgaaagtaacaaaaggcggaccgcGAGGATAGAATGGCG	0	0	0	0	0	0	0	0	0	0	0	0	0	0	0	0	0	0	0	0	0	0	0	0	0	0	0	0	0	0	0	0
Insertion	164	0.222549	-0.182069	1.02386	1			AGCGGTTCCATCcTCTAggagaagaagataacatggcaatcatcaaagaatttatgcgtttcaaagttcacatggaaggttctgtaaacggacacgaatttgaaattgaaggtgaaggtgaaggccgtccttatgaaggaacacaaacggcaaagctgaaagtaacaaaaggcggaccgctGAGGATAGAATGGCG	0	0	3	0	0	0	0	0	3	0	0	0	1.78039	0	0	0	0	0	1.78039	0	0	0	6.9192e-06	0	0	0	0	0	1.7298e-06	3.4596e-06	0	0
Insertion	165	0.187618	-0.168063	1.02016	1			AGCGGTTCCATCcTCTAggagaagaagataacatggcaatcatcaaagaatttatgcgtttcaaagttcacatggaaggttctgtaaacggacacgaatttgaaattgaaggtgaaggtgaaggccgtccttatgaaggaacacaaacggcaaagctgaaagtaacaaaaggcggaccgcttGAGGATAGAATGGCG	2	0	0	0	0	0	0	0	2	0	1.50095	0	0	0	0	0	0	0	1.50095	0	5.81784e-06	0	0	0	0	0	0	0	1.45446e-06	2.90892e-06	0	0
Insertion	166	0						AGCGGTTCCATCcTCTAggagaagaagataacatggcaatcatcaaagaatttatgcgtttcaaagttcacatggaaggttctgtaaacggacacgaatttgaaattgaaggtgaaggtgaaggccgtccttatgaaggaacacaaacggcaaagctgaaagtaacaaaaggcggaccgcttcGAGGATAGAATGGCG	0	0	0	0	0	0	0	0	0	0	0	0	0	0	0	0	0	0	0	0	0	0	0	0	0	0	0	0	0	0	0	0
Insertion	167	0						AGCGGTTCCATCcTCTAggagaagaagataacatggcaatcatcaaagaatttatgcgtttcaaagttcacatggaaggttctgtaaacggacacgaatttgaaattgaaggtgaaggtgaaggccgtccttatgaaggaacacaaacggcaaagctgaaagtaacaaaaggcggaccgcttccGAGGATAGAATGGCG	0	0	0	0	0	0	0	0	0	0	0	0	0	0	0	0	0	0	0	0	0	0	0	0	0	0	0	0	0	0	0	0
Insertion	168	0						AGCGGTTCCATCcTCTAggagaagaagataacatggcaatcatcaaagaatttatgcgtttcaaagttcacatggaaggttctgtaaacggacacgaatttgaaattgaaggtgaaggtgaaggccgtccttatgaaggaacacaaacggcaaagctgaaagtaacaaaaggcggaccgcttccgGAGGATAGAATGGCG	0	0	0	0	0	0	0	0	0	0	0	0	0	0	0	0	0	0	0	0	0	0	0	0	0	0	0	0	0	0	0	0
Insertion	169	0.0774302	-0.115976	1.01126	1			AGCGGTTCCATCcTCTAggagaagaagataacatggcaatcatcaaagaatttatgcgtttcaaagttcacatggaaggttctgtaaacggacacgaatttgaaattgaaggtgaaggtgaaggccgtccttatgaaggaacacaaacggcaaagctgaaagtaacaaaaggcggaccgcttccgtGAGGATAGAATGGCG	0	0	0	1	0	0	0	0	1	0	0	0	0	0.619442	0	0	0	0	0.619442	0	0	0	0	2.30946e-06	0	0	0	0	5.77366e-07	1.15473e-06	0	0
Insertion	170	0						AGCGGTTCCATCcTCTAggagaagaagataacatggcaatcatcaaagaatttatgcgtttcaaagttcacatggaaggttctgtaaacggacacgaatttgaaattgaaggtgaaggtgaaggccgtccttatgaaggaacacaaacggcaaagctgaaagtaacaaaaggcggaccgcttccgttGAGGATAGAATGGCG	0	0	0	0	0	0	0	0	0	0	0	0	0	0	0	0	0	0	0	0	0	0	0	0	0	0	0	0	0	0	0	0
Insertion	171	0						AGCGGTTCCATCcTCTAggagaagaagataacatggcaatcatcaaagaatttatgcgtttcaaagttcacatggaaggttctgtaaacggacacgaatttgaaattgaaggtgaaggtgaaggccgtccttatgaaggaacacaaacggcaaagctgaaagtaacaaaaggcggaccgcttccgtttGAGGATAGAATGGCG	0	0	0	0	0	0	0	0	0	0	0	0	0	0	0	0	0	0	0	0	0	0	0	0	0	0	0	0	0	0	0	0
Insertion	172	0						AGCGGTTCCATCcTCTAggagaagaagataacatggcaatcatcaaagaatttatgcgtttcaaagttcacatggaaggttctgtaaacggacacgaatttgaaattgaaggtgaaggtgaaggccgtccttatgaaggaacacaaacggcaaagctgaaagtaacaaaaggcggaccgcttccgtttgGAGGATAGAATGGCG	0	0	0	0	0	0	0	0	0	0	0	0	0	0	0	0	0	0	0	0	0	0	0	0	0	0	0	0	0	0	0	0
Insertion	173	0.261801	-0.189925	1.02639	0.991252			AGCGGTTCCATCcTCTAggagaagaagataacatggcaatcatcaaagaatttatgcgtttcaaagttcacatggaaggttctgtaaacggacacgaatttgaaattgaaggtgaaggtgaaggccgtccttatgaaggaacacaaacggcaaagctgaaagtaacaaaaggcggaccgcttccgtttgcGAGGATAGAATGGCG	2	0	1	0	0	0	0	0	3	0	1.50095	0	0.593465	0	0	0	0	0	2.09441	0	5.81784e-06	0	2.3064e-06	0	0	0	0	0	2.03106e-06	2.74869e-06	0	0
Insertion	174	0						AGCGGTTCCATCcTCTAggagaagaagataacatggcaatcatcaaagaatttatgcgtttcaaagttcacatggaaggttctgtaaacggacacgaatttgaaattgaaggtgaaggtgaaggccgtccttatgaaggaacacaaacggcaaagctgaaagtaacaaaaggcggaccgcttccgtttgcaGAGGATAGAATGGCG	0	0	0	0	0	0	0	0	0	0	0	0	0	0	0	0	0	0	0	0	0	0	0	0	0	0	0	0	0	0	0	0
Insertion	175	0						AGCGGTTCCATCcTCTAggagaagaagataacatggcaatcatcaaagaatttatgcgtttcaaagttcacatggaaggttctgtaaacggacacgaatttgaaattgaaggtgaaggtgaaggccgtccttatgaaggaacacaaacggcaaagctgaaagtaacaaaaggcggaccgcttccgtttgcatGAGGATAGAATGGCG	0	0	0	0	0	0	0	0	0	0	0	0	0	0	0	0	0	0	0	0	0	0	0	0	0	0	0	0	0	0	0	0
Insertion	176	0						AGCGGTTCCATCcTCTAggagaagaagataacatggcaatcatcaaagaatttatgcgtttcaaagttcacatggaaggttctgtaaacggacacgaatttgaaattgaaggtgaaggtgaaggccgtccttatgaaggaacacaaacggcaaagctgaaagtaacaaaaggcggaccgcttccgtttgcatgGAGGATAGAATGGCG	0	0	0	0	0	0	0	0	0	0	0	0	0	0	0	0	0	0	0	0	0	0	0	0	0	0	0	0	0	0	0	0
Insertion	177	0						AGCGGTTCCATCcTCTAggagaagaagataacatggcaatcatcaaagaatttatgcgtttcaaagttcacatggaaggttctgtaaacggacacgaatttgaaattgaaggtgaaggtgaaggccgtccttatgaaggaacacaaacggcaaagctgaaagtaacaaaaggcggaccgcttccgtttgcatggGAGGATAGAATGGCG	0	0	0	0	0	0	0	0	0	0	0	0	0	0	0	0	0	0	0	0	0	0	0	0	0	0	0	0	0	0	0	0
Insertion	178	0.452489	-0.220737	1.03817	0.810813			AGCGGTTCCATCcTCTAggagaagaagataacatggcaatcatcaaagaatttatgcgtttcaaagttcacatggaaggttctgtaaacggacacgaatttgaaattgaaggtgaaggtgaaggccgtccttatgaaggaacacaaacggcaaagctgaaagtaacaaaaggcggaccgcttccgtttgcatgggGAGGATAGAATGGCG	0	3	2	0	0	0	0	0	5	0	0	2.43298	1.18693	0	0	0	0	0	3.61991	0	0	9.28741e-06	4.6128e-06	0	0	0	0	0	3.47505e-06	4.44334e-06	0	0
Insertion	179	0						AGCGGTTCCATCcTCTAggagaagaagataacatggcaatcatcaaagaatttatgcgtttcaaagttcacatggaaggttctgtaaacggacacgaatttgaaattgaaggtgaaggtgaaggccgtccttatgaaggaacacaaacggcaaagctgaaagtaacaaaaggcggaccgcttccgtttgcatgggaGAGGATAGAATGGCG	0	0	0	0	0	0	0	0	0	0	0	0	0	0	0	0	0	0	0	0	0	0	0	0	0	0	0	0	0	0	0	0
Insertion	180	0						AGCGGTTCCATCcTCTAggagaagaagataacatggcaatcatcaaagaatttatgcgtttcaaagttcacatggaaggttctgtaaacggacacgaatttgaaattgaaggtgaaggtgaaggccgtccttatgaaggaacacaaacggcaaagctgaaagtaacaaaaggcggaccgcttccgtttgcatgggatGAGGATAGAATGGCG	0	0	0	0	0	0	0	0	0	0	0	0	0	0	0	0	0	0	0	0	0	0	0	0	0	0	0	0	0	0	0	0
Insertion	181	0						AGCGGTTCCATCcTCTAggagaagaagataacatggcaatcatcaaagaatttatgcgtttcaaagttcacatggaaggttctgtaaacggacacgaatttgaaattgaaggtgaaggtgaaggccgtccttatgaaggaacacaaacggcaaagctgaaagtaacaaaaggcggaccgcttccgtttgcatgggataGAGGATAGAATGGCG	0	0	0	0	0	0	0	0	0	0	0	0	0	0	0	0	0	0	0	0	0	0	0	0	0	0	0	0	0	0	0	0
PBS/RTT Lengths	1	104.54	-0.240747	0.339863	1	1	no	acTCTAGAGGA	119	185	170	187	73	36	74	91	661	274	89.3063	150.034	100.889	115.836	147.566	56.6466	88.9842	87.0609	456.065	380.257	0.000346162	0.000572724	0.000392088	0.00043187	0.000350251	0.000154137	0.000198366	0.000207625	0.000435711	9.7825e-05	0.000227595	8.50365e-05
PBS/RTT Lengths	2	137.901	-1.56432	0.286838	0.0297375	0.0906284	yes	acTCTAGAGGAT	279	219	402	331	49	28	52	70	1231	199	209.382	177.608	238.573	205.035	99.051	44.0585	62.5295	66.9699	830.598	272.609	0.000811589	0.000677981	0.000927173	0.000764432	0.0002351	0.000119885	0.000139393	0.000159712	0.000795294	0.000103879	0.000163522	5.04129e-05
PBS/RTT Lengths	3	113.399	-1.13987	1.56461	0.192495	0.464722	yes	acTCTAGAGGATA	302	257	349	271	0	9	69	0	1179	78	226.643	208.425	207.119	167.869	0	14.1616	82.9718	0	810.056	97.1334	0.000878494	0.000795621	0.000804934	0.000625865	0	3.85343e-05	0.000184963	0	0.000776229	0.000106876	5.58744e-05	8.79555e-05
PBS/RTT Lengths	4	215.642	-0.130191	0.485076	1	1	no	acTCTAGAGGATAG	264	299	394	388	11	184	203	266	1345	664	198.125	242.487	233.825	240.343	22.2359	289.527	244.105	254.486	914.78	810.354	0.000767955	0.000925645	0.000908722	0.000896072	5.27775e-05	0.000787813	0.000544167	0.000606904	0.000874599	7.21203e-05	0.000497915	0.000314222
PBS/RTT Lengths	5	89.7664	-8.63152	1.3158	3.21585e-13	3.64463e-12	yes	acTCTAGAGGATAGA	253	246	275	264	1	0	0	0	1038	1	189.87	199.505	163.203	163.533	2.02145	0	0	0	716.11	2.02145	0.000735957	0.000761567	0.00063426	0.000609698	4.79796e-06	0	0	0	0.000685371	7.4618e-05	1.19949e-06	2.39898e-06
PBS/RTT Lengths	6	107.067	-0.681837	0.330363	1	1	no	acTCTAGAGGATAGAA	168	160	169	293	28	61	50	111	790	250	126.079	129.759	100.296	181.496	56.6005	95.9845	60.1245	106.195	537.63	318.905	0.000488699	0.000495328	0.000389782	0.000676673	0.000134343	0.000261177	0.000134031	0.000253257	0.00051262	0.000119546	0.000195702	7.1105e-05
PBS/RTT Lengths	7	242.495	1.03309	0.188997	0.765932	1	yes	acTCTAGAGGATAGAAT	182	198	273	272	198	214	231	311	925	954	136.586	160.577	162.016	168.488	400.247	336.733	277.775	297.538	627.667	1312.29	0.000529424	0.000612969	0.000629647	0.000628174	0.000949996	0.000916261	0.000619225	0.000709576	0.000600054	4.76863e-05	0.000798764	0.000160068
PBS/RTT Lengths	8	68.8114	-7.39156	1.01129	5.01613e-11	4.40125e-10	yes	acTCTAGAGGATAGAATG	158	192	222	228	1	0	1	0	800	2	118.575	155.711	131.749	141.233	2.02145	0	1.20249	0	547.267	3.22394	0.00045961	0.000594394	0.000512021	0.000526558	4.79796e-06	0	2.68063e-06	0	0.000523146	5.55235e-05	1.86965e-06	2.3255e-06
PBS/RTT Lengths	9	121.532	-1.90906	0.680322	0.0694051	0.194621	yes	acTCTAGAGGATAGAATGG	251	292	297	321	16	22	3	106	1161	147	188.369	236.81	176.259	198.841	32.3432	34.6174	3.60747	101.412	800.279	171.98	0.000730139	0.000903974	0.000685001	0.000741338	7.67673e-05	9.4195e-05	8.04188e-06	0.000241849	0.000765113	9.57233e-05	0.000105213	9.83907e-05
PBS/RTT Lengths	10	97.7394	-3.17059	0.918808	0.00305346	0.0117529	yes	acTCTAGAGGATAGAATGGC	239	232	269	312	6	30	1	1	1052	38	179.363	188.151	159.642	193.266	12.1287	47.2055	1.20249	0.956713	720.421	61.4934	0.000695232	0.000718226	0.000620422	0.000720553	2.87877e-05	0.000128448	2.68063e-06	2.28159e-06	0.000688608	4.68719e-05	4.05494e-05	5.98969e-05
PBS/RTT Lengths	11	1031.73	-0.459445	0.151887	1	1	no	acTCTAGAGGATAGAATGGCG	1568	1452	1991	2032	374	667	804	718	7043	2563	1176.74	1177.56	1181.59	1258.71	756.022	1049.54	966.802	686.92	4794.6	3459.28	0.00456119	0.00449511	0.00459204	0.00469283	0.00179444	0.00285582	0.00215522	0.00163818	0.00458529	8.23094e-05	0.00211092	0.000541751
PBS/RTT Lengths	12	248.48	-1.21709	0.203705	0.228243	0.529108	yes	acTCTAGAGGATAGAATGGCGC	511	404	570	562	88	77	99	180	2047	444	383.492	327.642	338.275	348.126	177.887	121.161	119.046	172.208	1397.53	590.303	0.00148646	0.0012507	0.00131465	0.00129792	0.00042222	0.000329683	0.000265382	0.000410687	0.00133743	0.000102974	0.000356993	7.3657e-05
PBS/RTT Lengths	13	224.667	0.977709	0.301036	0.904205	1	no	acTCTAGAGGATAGAATGGCGCC	169	186	232	281	115	256	150	410	868	931	126.83	150.845	137.684	174.063	232.467	402.82	180.373	392.252	589.422	1207.91	0.000491608	0.000575819	0.000535085	0.000648959	0.000551765	0.00109609	0.000402094	0.000935454	0.000562868	6.69063e-05	0.00074635	0.000323755
PBS/RTT Lengths	14	317.182	2.03721	0.308323	0.000349339	0.00156627	yes	acTCTAGAGGATAGAATGGCGCCG	167	114	216	218	220	173	561	695	715	1649	125.329	92.4533	128.188	135.038	444.719	272.218	674.597	664.915	481.009	2056.45	0.00048579	0.000352922	0.000498183	0.000503463	0.00105555	0.000740715	0.00150383	0.00158571	0.000460089	7.18281e-05	0.00122145	0.000396254
PBS/RTT Lengths	15	851.248	3.57686	0.223036	1.61833e-31	3.30139e-30	yes	acTCTAGAGGATAGAATGGCGCCGG	136	131	237	272	929	714	1491	1566	776	4700	102.064	106.24	140.651	168.488	1877.93	1123.49	1792.91	1498.21	517.444	6292.54	0.000395613	0.00040555	0.000546617	0.000628174	0.0044573	0.00305706	0.00399682	0.00357298	0.000493989	0.000112952	0.00377104	0.000597476
PBS/RTT Lengths	16	757.678	3.64353	0.252794	2.97413e-26	5.1636e-25	yes	acTCTAGAGGATAGAATGGCGCCGGG	104	132	254	168	799	575	1405	1476	658	4255	78.0492	107.051	150.74	104.066	1615.14	904.772	1689.5	1412.11	439.907	5621.51	0.000302528	0.000408646	0.000585826	0.00038799	0.00383357	0.00246192	0.00376628	0.00336763	0.000421247	0.000118947	0.00335735	0.000631379
PBS/RTT Lengths	17	59.5951	0.612572	0.421805	1	1	no	CacTCTAGAGGA	59	59	72	75	21	74	34	100	265	229	44.2779	47.8486	42.7295	46.4581	42.4504	116.44	40.8846	95.6713	181.314	295.447	0.000171626	0.000182652	0.000166061	0.00017321	0.000100757	0.000316838	9.11413e-05	0.000228159	0.000173387	6.89566e-06	0.000184224	0.00010824
PBS/RTT Lengths	18	23.2286	-6.46144	1.41379	1.16831e-06	7.39024e-06	yes	CacTCTAGAGGAT	37	56	88	95	0	1	0	0	276	1	27.7675	45.4157	52.2249	58.847	0	1.57352	0	0	184.255	1.57352	0.00010763	0.000173365	0.000202963	0.000219399	0	4.28159e-06	0	0	0.000175839	4.9301e-05	1.0704e-06	2.1408e-06
PBS/RTT Lengths	19	54.4381	-0.220543	0.509209	1	1	no	CacTCTAGAGGATA	74	55	129	103	8	47	18	87	361	160	55.535	44.6047	76.5569	63.8025	16.1716	73.9553	21.6448	83.234	240.499	195.006	0.00021526	0.000170269	0.000297526	0.000237875	3.83837e-05	0.000201235	4.82513e-05	0.000198499	0.000230232	5.29357e-05	0.000121592	9.04804e-05
PBS/RTT Lengths	20	46.2024	-0.453379	0.433478	1	1	no	CacTCTAGAGGATAG	97	60	77	83	23	17	48	21	317	109	72.7959	48.6596	45.6968	51.4137	46.4933	26.7498	57.7195	20.091	218.566	151.054	0.000282165	0.000185748	0.000177593	0.000191685	0.000110353	7.27871e-05	0.00012867	4.79135e-05	0.000209298	4.89206e-05	8.99309e-05	3.64105e-05
PBS/RTT Lengths	21	76.6746	0.864936	0.395579	1	1	no	CacTCTAGAGGATAGA	84	50	101	73	28	68	66	169	308	331	63.0397	40.5497	59.9399	45.2193	56.6005	106.999	79.3643	161.684	208.749	404.648	0.000244349	0.00015479	0.000232946	0.000168591	0.000134343	0.000291148	0.000176921	0.000385589	0.000200169	4.50285e-05	0.000247	0.000113664
PBS/RTT Lengths	22	61.1707	0.782215	0.332684	1	1	no	CacTCTAGAGGATAGAA	41	48	77	96	34	46	71	92	262	243	30.7694	38.9277	45.6968	59.4664	68.7292	72.3818	85.3768	88.0176	174.86	314.505	0.000119266	0.000148599	0.000177593	0.000221708	0.000163131	0.000196953	0.000190325	0.000209907	0.000166791	4.36739e-05	0.000190079	1.97203e-05
PBS/RTT Lengths	23	25.8515	-2.41029	0.564238	0.00405303	0.0148976	yes	CacTCTAGAGGATAGAAT	50	65	74	70	3	7	3	9	259	22	37.5236	52.7146	43.9164	43.3609	6.06434	11.0146	3.60747	8.61041	177.516	29.2968	0.000145446	0.000201227	0.000170674	0.000161662	1.43939e-05	2.99711e-05	8.04188e-06	2.05343e-05	0.000169752	2.34361e-05	1.82353e-05	9.33948e-06
PBS/RTT Lengths	24	26.7364	-0.769032	1.01034	0.559582	1	no	CacTCTAGAGGATAGAATG	43	47	85	69	21	5	0	0	244	26	32.2703	38.1167	50.4445	42.7415	42.4504	7.86758	0	0	163.573	50.318	0.000125084	0.000145503	0.000196044	0.000159353	0.000100757	2.1408e-05	0	0	0.000156496	2.98876e-05	3.05413e-05	4.7886e-05
PBS/RTT Lengths	25	83.3686	1.08481	0.37312	0.636344	1	yes	CacTCTAGAGGATAGAATGG	81	59	81	79	29	63	114	174	300	380	60.7883	47.8486	48.0706	48.9359	58.622	99.1315	137.084	166.468	205.643	461.305	0.000235623	0.000182652	0.000186818	0.000182448	0.000139141	0.00026974	0.000305592	0.000396997	0.000196885	2.59033e-05	0.000277868	0.000106883
PBS/RTT Lengths	26	97.768	1.80396	0.261451	0.00112474	0.0046353	yes	CacTCTAGAGGATAGAATGGC	65	41	62	82	75	101	131	151	250	458	48.7807	33.2508	36.7948	50.7942	151.609	158.925	157.526	144.464	169.621	612.524	0.00018908	0.000126928	0.000142997	0.000189376	0.000359847	0.000432441	0.000351162	0.000344521	0.000162095	3.20099e-05	0.000371993	4.07844e-05
PBS/RTT Lengths	27	473.839	0.805175	0.133063	1	1	no	CacTCTAGAGGATAGAATGGCG	428	471	520	582	317	398	500	575	2001	1790	321.202	381.978	308.602	360.515	640.799	626.26	601.245	550.11	1372.3	2418.41	0.00124502	0.00145812	0.00119933	0.00134411	0.00152095	0.00170407	0.00134031	0.00131192	0.00131164	0.000114839	0.00146931	0.000181837
PBS/RTT Lengths	28	435.119	2.81725	0.238011	6.93132e-15	8.9777e-14	yes	CacTCTAGAGGATAGAATGGCGC	119	117	174	221	324	352	780	951	631	2407	89.3063	94.8863	103.263	136.897	654.949	553.878	937.942	909.834	424.352	3056.6	0.000346162	0.000362209	0.000401314	0.000510391	0.00155454	0.00150712	0.00209089	0.0021698	0.000405019	7.39684e-05	0.00183059	0.000348164
PBS/RTT Lengths	29	177.005	2.64898	0.32396	1.14567e-07	7.85599e-07	yes	CacTCTAGAGGATAGAATGGCGCC	56	59	100	63	115	127	360	379	278	981	42.0265	47.8486	59.3465	39.0248	232.467	199.837	432.896	362.594	188.246	1227.79	0.0001629	0.000182652	0.00023064	0.000145496	0.000551765	0.000543762	0.000965026	0.000864724	0.000180422	3.6759e-05	0.000731319	0.000215896
PBS/RTT Lengths	30	237.845	3.03864	0.195492	5.53222e-26	9.40478e-25	yes	CacTCTAGAGGATAGAATGGCGCCG	66	58	88	89	195	229	405	478	301	1307	49.5312	47.0376	52.2249	55.1303	394.182	360.335	487.008	457.309	203.924	1698.83	0.000191989	0.000179557	0.000202963	0.000205542	0.000935602	0.000980485	0.00108565	0.0010906	0.000195013	1.1862e-05	0.00102309	7.73338e-05
PBS/RTT Lengths	31	138.444	2.42297	0.327676	5.0171e-06	2.86291e-05	yes	CacTCTAGAGGATAGAATGGCGCCGG	74	47	52	71	78	124	260	286	244	748	55.535	38.1167	30.8602	43.9804	157.673	195.116	312.647	273.62	168.492	939.056	0.00021526	0.000145503	0.000119933	0.000163972	0.000374241	0.000530917	0.000696963	0.000652536	0.000161167	4.03302e-05	0.000563664	0.000144477
PBS/RTT Lengths	32	112.499	2.81859	0.289828	1.06895e-10	8.90066e-10	yes	CacTCTAGAGGATAGAATGGCGCCGGG	41	30	44	45	71	114	207	229	160	621	30.7694	24.3298	26.1124	27.8749	143.523	179.381	248.915	219.087	109.087	790.906	0.000119266	9.28741e-05	0.000101482	0.000103926	0.000340655	0.000488101	0.00055489	0.000522485	0.000104387	1.09936e-05	0.000476533	9.4601e-05
PBS/RTT Lengths	33	57.5135	-10.2532	2.99418	1.57517e-12	1.58684e-11	yes	TCacTCTAGAGGA	139	105	193	252	0	0	0	0	689	0	104.316	85.1544	114.539	156.099	0	0	0	0	460.108	0	0.00040434	0.000325059	0.000445135	0.000581985	0	0	0	0	0.00043913	0.000107496	0	0
PBS/RTT Lengths	34	246.109	1.08674	0.328868	0.631287	1	yes	TCacTCTAGAGGAT	176	245	176	281	197	183	163	499	878	1042	132.083	198.694	104.45	174.063	398.225	287.954	196.006	477.4	609.29	1359.58	0.00051197	0.000758472	0.000405927	0.000648959	0.000945198	0.000783531	0.000436942	0.00113852	0.000581332	0.000154413	0.000826047	0.000297234
PBS/RTT Lengths	35	70.0724	-1.04397	0.645859	0.60747	1	yes	TCacTCTAGAGGATA	124	126	117	221	31	7	63	10	588	111	93.0586	102.185	69.4354	136.897	62.6649	11.0146	75.7568	9.56713	401.576	159.003	0.000360706	0.000390071	0.000269849	0.000510391	0.000148737	2.99711e-05	0.00016888	2.28159e-05	0.000382754	9.92951e-05	9.26008e-05	7.6946e-05
PBS/RTT Lengths	36	67.1752	-8.2201	1.32007	8.11176e-12	7.52181e-11	yes	TCacTCTAGAGGATAG	173	160	216	240	0	0	0	1	789	1	129.832	129.759	128.188	148.666	0	0	0	0.956713	536.445	0.956713	0.000503243	0.000495328	0.000498183	0.000554271	0	0	0	2.28159e-06	0.000512756	2.78694e-05	5.70399e-07	1.1408e-06
PBS/RTT Lengths	37	62.5048	-10.3951	3.00962	5.84187e-13	6.19086e-12	yes	TCacTCTAGAGGATAGA	112	172	206	249	0	0	0	0	739	0	84.053	139.491	122.254	154.241	0	0	0	0	500.039	0	0.000325799	0.000532478	0.000475119	0.000575056	0	0	0	0	0.000477113	0.00010887	0	0
PBS/RTT Lengths	38	185.3	1.32955	0.306822	0.199573	0.477572	yes	TCacTCTAGAGGATAGAA	90	131	218	168	193	148	162	269	607	772	67.5426	106.24	129.375	104.066	390.139	232.88	194.803	257.356	407.224	1075.18	0.000261803	0.00040555	0.000502795	0.00038799	0.000926006	0.000633676	0.000434262	0.000613749	0.000389535	9.89988e-05	0.000651923	0.000203542
PBS/RTT Lengths	39	113.207	-0.189988	0.290319	1	1	no	TCacTCTAGAGGATAGAAT	129	140	218	234	66	51	65	135	721	317	96.811	113.539	129.375	144.949	133.416	80.2493	78.1618	129.156	484.675	420.983	0.000375251	0.000433412	0.000502795	0.000540414	0.000316665	0.000218361	0.000174241	0.000308015	0.000462968	7.33757e-05	0.000254321	6.94642e-05
PBS/RTT Lengths	40	70.6922	-4.07814	1.16329	0.00102993	0.00426611	yes	TCacTCTAGAGGATAGAATG	171	186	254	184	0	0	18	0	795	18	128.331	150.845	150.74	113.977	0	0	21.6448	0	543.893	21.6448	0.000497426	0.000575819	0.000585826	0.000424941	0	0	4.82513e-05	0	0.000521003	7.52564e-05	1.20628e-05	2.41256e-05
PBS/RTT Lengths	41	54.1754	-10.1557	2.96472	1.00039e-12	1.03331e-11	yes	TCacTCTAGAGGATAGAATGG	130	143	192	171	0	0	0	0	636	0	97.5615	115.972	113.945	105.925	0	0	0	0	433.403	0	0.00037816	0.0004427	0.000442829	0.000394918	0	0	0	0	0.000414652	3.31749e-05	0	0
PBS/RTT Lengths	42	114.856	-0.164313	0.581747	1	1	no	TCacTCTAGAGGATAGAATGGC	168	164	182	210	74	147	18	20	724	259	126.079	133.003	108.011	130.083	149.587	231.307	21.6448	19.1343	497.176	421.673	0.000488699	0.000507712	0.000419765	0.000484987	0.000355049	0.000629394	4.82513e-05	4.56319e-05	0.000475291	3.8332e-05	0.000269582	0.000280422
PBS/RTT Lengths	43	778.395	-0.0612436	0.123962	1	1	no	TCacTCTAGAGGATAGAATGGCG	1096	1107	1296	1116	380	521	578	798	4615	2277	822.518	897.77	769.13	691.297	768.15	819.802	695.039	763.457	3180.72	3046.45	0.00318818	0.00342705	0.0029891	0.00257736	0.00182322	0.00223071	0.0015494	0.00182071	0.00304542	0.000359757	0.00185601	0.000280908
PBS/RTT Lengths	44	176.988	-0.513458	0.376254	1	1	no	TCacTCTAGAGGATAGAATGGCGC	277	272	333	362	60	32	182	183	1244	457	207.881	220.59	197.624	224.238	121.287	50.3525	218.853	175.078	850.333	565.571	0.000805771	0.000842058	0.000768031	0.000836026	0.000287877	0.000137011	0.000487874	0.000417532	0.000812972	3.39067e-05	0.000332574	0.000154465
PBS/RTT Lengths	45	174.35	1.28532	0.379669	0.313768	0.691986	yes	TCacTCTAGAGGATAGAATGGCGCC	107	119	192	155	123	62	295	321	573	801	80.3006	96.5083	113.945	96.0135	248.638	97.558	354.734	307.105	386.768	1008.04	0.000311255	0.000368401	0.000442829	0.000357967	0.000590149	0.000265459	0.000790785	0.000732392	0.000370113	5.44744e-05	0.000594696	0.000235109
PBS/RTT Lengths	46	405.655	3.46719	0.280286	2.93057e-19	4.34791e-18	yes	TCacTCTAGAGGATAGAATGGCGCCG	85	88	79	131	373	283	675	1015	383	2346	63.7902	71.3675	46.8837	81.1469	754	445.305	811.68	971.063	263.188	2982.05	0.000247258	0.000272431	0.000182206	0.00030254	0.00178964	0.00121169	0.00180942	0.00231582	0.000251109	5.11932e-05	0.00178164	0.000451304
PBS/RTT Lengths	47	1298.51	4.57579	0.23881	5.79372e-51	1.81834e-49	yes	TCacTCTAGAGGATAGAATGGCGCCGG	76	125	207	215	1283	1222	2383	2709	623	7597	57.0359	101.374	122.847	133.18	2593.52	1922.84	2865.53	2591.73	414.437	9973.62	0.000221078	0.000386975	0.000477425	0.000496535	0.00615578	0.00523211	0.00638794	0.00618084	0.000395503	0.000125718	0.00598916	0.000515318
PBS/RTT Lengths	48	508.558	3.51098	0.223191	4.79649e-30	9.10218e-29	yes	TCacTCTAGAGGATAGAATGGCGCCGGG	111	117	135	106	474	421	1012	948	469	2855	83.3025	94.8863	80.1177	65.6608	958.166	662.45	1216.92	906.964	323.967	3744.5	0.00032289	0.000362209	0.000311364	0.000244803	0.00227423	0.00180255	0.00271279	0.00216295	0.000310317	4.8799e-05	0.00223813	0.000375052
PBS/RTT Lengths	49	64.1751	-10.4402	3.0141	4.1779e-13	4.54555e-12	yes	ATCacTCTAGAGGA	169	139	165	284	0	0	0	0	757	0	126.83	112.728	97.9217	175.921	0	0	0	0	513.401	0	0.000491608	0.000430317	0.000380556	0.000655888	0	0	0	0	0.000489592	0.000119806	0	0
PBS/RTT Lengths	50	202.87	-0.347395	0.341032	1	1	no	ATCacTCTAGAGGAT	391	263	342	336	153	86	83	168	1332	490	293.435	213.291	202.965	208.132	309.282	135.322	99.8066	160.728	917.824	705.138	0.00113739	0.000814196	0.000788789	0.00077598	0.000734088	0.000368217	0.000222492	0.000383308	0.000879088	0.000172931	0.000427026	0.000217172
PBS/RTT Lengths	51	320.999	1.06258	0.220057	0.669067	1	yes	ATCacTCTAGAGGATA	328	183	320	379	193	309	307	526	1210	1335	246.155	148.412	189.909	234.768	390.139	486.217	369.164	503.231	819.244	1748.75	0.000954126	0.000566532	0.000738048	0.000875287	0.000926006	0.00132301	0.000822953	0.00120012	0.000783498	0.00016998	0.00106802	0.000232878
PBS/RTT Lengths	52	213.664	-0.0412964	0.470593	1	1	no	ATCacTCTAGAGGATAG	196	246	450	417	17	204	151	314	1309	686	147.093	199.505	267.059	258.307	34.3646	320.997	181.576	300.408	871.963	837.346	0.000570149	0.000761567	0.00103788	0.000963046	8.15653e-05	0.000873445	0.000404775	0.000716421	0.000833161	0.000210619	0.000519051	0.000350715
PBS/RTT Lengths	53	276.086	0.519574	0.325724	1	1	no	ATCacTCTAGAGGATAGA	318	312	273	381	107	279	392	201	1284	979	238.65	253.03	162.016	236.007	216.295	439.011	471.376	192.299	889.704	1318.98	0.000925037	0.00096589	0.000629647	0.000879906	0.000513382	0.00119456	0.00105081	0.0004586	0.00085012	0.000151119	0.000804338	0.000372922
PBS/RTT Lengths	54	60.0181	-4.09005	0.700185	2.45556e-06	1.48425e-05	yes	ATCacTCTAGAGGATAGAA	118	130	217	220	0	0	8	12	685	20	88.5558	105.429	128.782	136.277	0	0	9.61992	11.4806	459.044	21.1005	0.000343253	0.000402454	0.000500489	0.000508082	0	0	2.1445e-05	2.73791e-05	0.00043857	7.96986e-05	1.2206e-05	1.4301e-05
PBS/RTT Lengths	55	100.29	-1.35132	0.446728	0.271747	0.605861	yes	ATCacTCTAGAGGATAGAAT	193	155	268	260	30	52	13	56	876	151	144.841	125.704	159.049	161.055	60.6434	81.8229	15.6324	53.5759	590.649	211.675	0.000561422	0.000479849	0.000618115	0.000600461	0.000143939	0.000222643	3.48482e-05	0.000127769	0.000564962	6.14874e-05	0.0001323	7.70599e-05
PBS/RTT Lengths	56	79.4816	-6.15279	0.721796	4.16398e-13	4.54555e-12	yes	ATCacTCTAGAGGATAGAATG	196	206	246	272	0	0	6	0	920	6	147.093	167.065	145.992	168.488	0	0	7.21494	0	628.638	7.21494	0.000570149	0.000637735	0.000567375	0.000628174	0	0	1.60838e-05	0	0.000600858	3.72841e-05	4.02094e-06	8.04188e-06
PBS/RTT Lengths	57	195.179	-0.297202	0.236162	1	1	no	ATCacTCTAGAGGATAGAATGG	250	216	452	374	101	127	117	161	1292	506	187.618	175.175	268.246	231.671	204.166	199.837	140.691	154.031	862.71	698.725	0.00072723	0.000668693	0.00104249	0.000863739	0.000484594	0.000543762	0.000313633	0.000367337	0.000825539	0.000166126	0.000427332	0.000105454
PBS/RTT Lengths	58	164.086	-0.0302202	0.377903	1	1	no	ATCacTCTAGAGGATAGAATGGC	215	197	266	297	136	56	170	86	975	448	161.352	159.766	157.862	183.974	274.917	88.1169	204.423	82.2773	662.953	649.734	0.000625418	0.000609873	0.000613503	0.000685911	0.000652522	0.000239769	0.000455707	0.000196217	0.000633676	3.54504e-05	0.000386054	0.000210788
PBS/RTT Lengths	59	974.666	-0.213774	0.214022	1	1	no	ATCacTCTAGAGGATAGAATGGCG	1305	1353	1651	1855	256	597	874	1133	6164	2860	979.367	1097.27	979.81	1149.06	517.491	939.389	1050.98	1083.96	4205.52	3591.81	0.00379614	0.00418862	0.00380787	0.00428405	0.00122828	0.00255611	0.00234287	0.00258505	0.00401917	0.000253816	0.00217808	0.000642342
PBS/RTT Lengths	60	218.345	-1.54507	0.340374	0.0655733	0.185148	yes	ATCacTCTAGAGGATAGAATGGCGC	448	328	677	509	34	96	121	65	1962	316	336.212	266.006	401.776	315.296	68.7292	151.058	145.501	62.1863	1319.29	427.474	0.0013032	0.00101542	0.00156143	0.00117552	0.000163131	0.000411033	0.000324356	0.000148304	0.00126389	0.000230668	0.000261706	0.000127542
PBS/RTT Lengths	61	120.486	-0.547533	0.253618	1	1	no	ATCacTCTAGAGGATAGAATGGCGCC	210	201	215	210	45	66	60	124	836	295	157.599	163.01	127.595	130.083	90.9652	103.852	72.1494	118.632	578.287	385.599	0.000610874	0.000622256	0.000495876	0.000484987	0.000215908	0.000282585	0.000160838	0.000282918	0.000553498	7.31064e-05	0.000235562	5.89456e-05
PBS/RTT Lengths	62	305.952	2.58601	0.201266	1.12385e-15	1.52844e-14	yes	ATCacTCTAGAGGATAGAATGGCGCCG	108	118	159	120	220	300	549	549	505	1618	81.0511	95.6973	94.3609	74.333	444.719	472.055	660.167	525.235	345.442	2102.18	0.000314164	0.000365305	0.000366718	0.000277136	0.00105555	0.00128448	0.00147166	0.0012526	0.00033083	4.33486e-05	0.00126607	0.000170399
PBS/RTT Lengths	63	554.436	3.42026	0.208383	8.08893e-32	1.69245e-30	yes	ATCacTCTAGAGGATAGAATGGCGCCGG	151	95	157	146	527	454	989	1142	549	3112	113.321	77.0444	93.1739	90.4385	1065.3	714.376	1189.26	1092.57	373.978	4061.51	0.000439247	0.000294101	0.000362105	0.000337182	0.00252852	0.00194384	0.00265114	0.00260558	0.000358159	6.09215e-05	0.00243227	0.000329528
PBS/RTT Lengths	64	670.17	3.84816	0.187146	5.88108e-53	1.91958e-51	yes	ATCacTCTAGAGGATAGAATGGCGCCGGG	109	88	136	177	700	663	1181	1191	510	3735	81.8015	71.3675	80.7112	109.641	1415.01	1043.24	1420.14	1139.44	343.521	5017.84	0.000317072	0.000272431	0.00031367	0.000408775	0.00335857	0.0028387	0.00316582	0.00271738	0.000327987	5.75538e-05	0.00302012	0.000294587
PBS/RTT Lengths	65	81.1393	0.230052	0.302979	1	1	no	CATCacTCTAGAGGA	102	83	95	156	45	46	64	117	436	272	76.5482	67.3125	56.3791	96.6329	90.9652	72.3818	76.9593	111.935	296.873	352.242	0.00029671	0.000256952	0.000219108	0.000360276	0.000215908	0.000196953	0.00017156	0.000266947	0.000283262	6.03325e-05	0.000212842	4.03871e-05
PBS/RTT Lengths	66	57.8174	-10.2661	2.9904	9.12989e-13	9.55127e-12	yes	CATCacTCTAGAGGAT	156	142	148	230	0	0	0	0	676	0	117.074	115.161	87.8328	142.472	0	0	0	0	462.539	0	0.000453792	0.000439604	0.000341347	0.000531177	0	0	0	0	0.00044148	7.79469e-05	0	0
PBS/RTT Lengths	67	70.1529	-8.27338	1.31569	4.43084e-12	4.30424e-11	yes	CATCacTCTAGAGGATA	187	173	238	223	0	0	1	0	821	1	140.338	140.302	141.245	138.136	0	0	1.20249	0	560.02	1.20249	0.000543968	0.000535574	0.000548923	0.00051501	0	0	2.68063e-06	0	0.000535869	1.49576e-05	6.70157e-07	1.34031e-06
PBS/RTT Lengths	68	69.7223	-2.50646	0.461279	0.000362102	0.00160584	yes	CATCacTCTAGAGGATAG	159	148	213	187	9	3	26	23	707	61	119.325	120.027	126.408	115.836	18.193	4.72055	31.2647	22.0044	481.596	76.1827	0.000462519	0.000458179	0.000491263	0.00043187	4.31816e-05	1.28448e-05	6.96963e-05	5.24767e-05	0.000460958	2.43222e-05	4.45498e-05	2.38206e-05
PBS/RTT Lengths	69	72.5453	-1.98585	0.335793	0.00156888	0.00633764	yes	CATCacTCTAGAGGATAGA	148	148	210	184	12	11	32	32	690	87	111.07	120.027	124.628	113.977	24.2574	17.3087	38.4797	30.6148	469.702	110.661	0.00043052	0.000458179	0.000484344	0.000424941	5.75755e-05	4.70975e-05	8.57801e-05	7.3011e-05	0.000449496	2.74031e-05	6.5866e-05	1.70158e-05
PBS/RTT Lengths	70	145.606	1.09481	0.297027	0.607139	1	yes	CATCacTCTAGAGGATAGAA	121	104	165	143	85	145	103	292	533	625	90.8072	84.3434	97.9217	88.5802	171.823	228.16	123.856	279.36	361.652	803.199	0.00035198	0.000321963	0.000380556	0.000330253	0.000407826	0.000620831	0.000276105	0.000666226	0.000346188	2.61754e-05	0.000492747	0.000183163
PBS/RTT Lengths	71	62.376	-2.73781	0.94261	0.01264	0.043337	yes	CATCacTCTAGAGGATAGAAT	112	171	175	196	18	7	3	0	654	28	84.053	138.68	103.856	121.411	36.3861	11.0146	3.60747	0	448	51.0082	0.000325799	0.000529382	0.00040362	0.000452655	8.63632e-05	2.99711e-05	8.04188e-06	0	0.000427864	8.54898e-05	3.10941e-05	3.89623e-05
PBS/RTT Lengths	72	33.1418	-5.74191	0.952862	2.87069e-07	1.93594e-06	yes	CATCacTCTAGAGGATAGAATG	73	85	108	119	0	0	3	0	385	3	54.7845	68.9345	64.0942	73.7136	0	0	3.60747	0	261.527	3.60747	0.000212351	0.000263143	0.000249091	0.000274826	0	0	8.04188e-06	0	0.000249853	2.71247e-05	2.01047e-06	4.02094e-06
PBS/RTT Lengths	73	202.442	1.62738	0.349623	0.041539	0.121928	yes	CATCacTCTAGAGGATAGAATGG	76	116	157	216	177	281	177	239	565	874	57.0359	94.0753	93.1739	133.799	357.796	442.158	212.841	228.654	378.085	1241.45	0.000221078	0.000359113	0.000362105	0.000498844	0.000849239	0.00120313	0.000474471	0.000545301	0.000360285	0.000113405	0.000768034	0.00033251
PBS/RTT Lengths	74	102.445	0.24452	0.403174	1	1	no	CATCacTCTAGAGGATAGAATGGC	96	105	167	183	38	55	181	72	551	346	72.0454	85.1544	99.1086	113.358	76.815	86.5434	217.651	68.8833	369.666	449.892	0.000279256	0.000325059	0.000385169	0.000422632	0.000182322	0.000235488	0.000485194	0.000164275	0.000353029	6.35143e-05	0.00026682	0.000148688
PBS/RTT Lengths	75	712.873	0.789514	0.147232	1	1	no	CATCacTCTAGAGGATAGAATGGCG	611	651	807	986	476	653	674	864	3055	2667	458.539	527.957	478.926	610.77	962.209	1027.51	810.478	826.6	2076.19	3626.79	0.00177735	0.00201537	0.00186127	0.00227713	0.00228383	0.00279588	0.00180674	0.0019713	0.00198278	0.000219599	0.00221444	0.000435209
PBS/RTT Lengths	76	305.718	1.20528	0.284639	0.362791	0.772945	yes	CATCacTCTAGAGGATAGAATGGCGC	231	224	269	335	128	213	439	629	1059	1409	173.359	181.663	159.642	207.513	258.745	335.159	527.893	601.772	722.177	1723.57	0.000671961	0.00069346	0.000620422	0.00077367	0.000614139	0.000911979	0.0011768	0.00143512	0.000689878	6.37159e-05	0.00103451	0.000352355
PBS/RTT Lengths	77	173.593	1.74012	0.267701	0.00319567	0.0121287	yes	CATCacTCTAGAGGATAGAATGGCGCC	93	82	171	120	108	136	286	314	466	844	69.794	66.5015	101.482	74.333	218.316	213.998	343.912	300.408	312.111	1076.63	0.00027053	0.000253856	0.000394395	0.000277136	0.000518179	0.000582296	0.000766659	0.000716421	0.000298979	6.43602e-05	0.000645889	0.000115346
PBS/RTT Lengths	78	202.668	1.84663	0.314924	0.00365042	0.0137269	yes	CATCacTCTAGAGGATAGAATGGCGCCG	100	90	132	184	178	109	302	404	506	993	75.0473	72.9895	78.3373	113.977	359.818	171.513	363.152	386.512	340.351	1280.99	0.000290892	0.000278622	0.000304445	0.000424941	0.000854037	0.000466693	0.000809549	0.000921764	0.000324725	6.7638e-05	0.000763011	0.000202861
PBS/RTT Lengths	79	249.511	2.58391	0.273779	2.38828e-09	1.83852e-08	yes	CATCacTCTAGAGGATAGAATGGCGCCGG	79	98	77	152	174	254	439	458	406	1325	59.2874	79.4774	45.6968	94.1552	351.732	399.673	527.893	438.174	278.617	1717.47	0.000229805	0.000303389	0.000177593	0.000351038	0.000834845	0.00108752	0.0011768	0.00104497	0.000265456	7.69289e-05	0.00103603	0.000144939
PBS/RTT Lengths	80	138.833	1.90316	0.304268	0.00148085	0.0060118	yes	CATCacTCTAGAGGATAGAATGGCGCCGGG	56	65	100	117	74	187	172	244	338	677	42.0265	52.7146	59.3465	72.4747	149.587	294.248	206.828	233.438	226.562	884.101	0.0001629	0.000201227	0.00023064	0.000270207	0.000355049	0.000800658	0.000461068	0.000556709	0.000216244	4.54254e-05	0.000543371	0.000190275
PBS/RTT Lengths	81	63.1597	-5.29835	0.999483	1.02926e-06	6.56153e-06	yes	CCATCacTCTAGAGGA	129	155	217	229	6	0	0	0	730	6	96.811	125.704	128.782	141.852	12.1287	0	0	0	493.149	12.1287	0.000375251	0.000479849	0.000500489	0.000528867	2.87877e-05	0	0	0	0.000471114	6.69934e-05	7.19694e-06	1.43939e-05
PBS/RTT Lengths	82	83.0171	-10.8763	3.04391	6.72786e-15	8.85473e-14	yes	CCATCacTCTAGAGGAT	231	212	221	303	0	0	0	0	967	0	173.359	171.931	131.156	187.691	0	0	0	0	664.136	0	0.000671961	0.00065631	0.000509715	0.000699767	0	0	0	0	0.000634438	8.50691e-05	0	0
PBS/RTT Lengths	83	152.854	0.0293114	0.303756	1	1	no	CCATCacTCTAGAGGATA	149	249	239	240	65	148	116	120	877	449	111.82	201.937	141.838	148.666	131.394	232.88	139.489	114.806	604.262	618.569	0.000433429	0.000770855	0.00055123	0.000554271	0.000311867	0.000633676	0.000310953	0.000273791	0.000577446	0.000140679	0.000382572	0.00016834
PBS/RTT Lengths	84	281.227	1.3506	0.277879	0.146721	0.371706	yes	CCATCacTCTAGAGGATAG	191	183	227	305	270	314	282	267	906	1133	143.34	148.412	134.716	188.93	545.791	494.084	339.102	255.442	615.398	1634.42	0.000555604	0.000566532	0.000523553	0.000704386	0.00129545	0.00134442	0.000755937	0.000609186	0.000587519	8.0018e-05	0.00100125	0.000373368
PBS/RTT Lengths	85	174.067	0.371048	0.2397	1	1	no	CCATCacTCTAGAGGATAGA	215	180	181	304	84	146	158	209	880	597	161.352	145.979	107.417	188.31	169.802	229.733	189.993	199.953	603.058	789.481	0.000625418	0.000557244	0.000417459	0.000702077	0.000403028	0.000625112	0.000423539	0.000476853	0.00057555	0.000120863	0.000482133	0.000100269
PBS/RTT Lengths	86	46.841	-6.81423	1.04648	5.78171e-09	4.32833e-08	yes	CCATCacTCTAGAGGATAGAA	95	117	172	168	0	0	2	0	552	2	71.2949	94.8863	102.076	104.066	0	0	2.40498	0	372.323	2.40498	0.000276348	0.000362209	0.000396701	0.00038799	0	0	5.36125e-06	0	0.000355812	5.49631e-05	1.34031e-06	2.68063e-06
PBS/RTT Lengths	87	60.2199	-5.25544	0.861366	1.48394e-07	1.00908e-06	yes	CCATCacTCTAGAGGATAGAAT	165	127	214	191	0	0	8	0	697	8	123.828	102.996	127.001	118.313	0	0	9.61992	0	472.139	9.61992	0.000479972	0.000393167	0.00049357	0.000441108	0	0	2.1445e-05	0	0.000451954	4.50572e-05	5.36125e-06	1.07225e-05
PBS/RTT Lengths	88	47.6228	-1.49242	0.932784	0.234424	0.541899	yes	CCATCacTCTAGAGGATAGAATG	97	107	126	117	26	4	0	16	447	46	72.7959	86.7764	74.7765	72.4747	52.5577	6.29407	0	15.3074	306.823	74.1591	0.000282165	0.000331251	0.000290606	0.000270207	0.000124747	1.71264e-05	0	3.65055e-05	0.000293558	2.64859e-05	4.45947e-05	5.54767e-05
PBS/RTT Lengths	89	101.046	-1.30471	0.429432	0.31185	0.689619	yes	CCATCacTCTAGAGGATAGAATGG	201	185	219	252	52	34	22	38	857	146	150.845	150.034	129.969	156.099	105.115	53.4996	26.4548	36.3551	586.947	221.425	0.000584693	0.000572724	0.000505102	0.000581985	0.000249494	0.000145574	5.89738e-05	8.67006e-05	0.000561126	3.76993e-05	0.000135186	8.43274e-05
PBS/RTT Lengths	90	203.683	1.24666	0.392162	0.371907	0.786208	yes	CCATCacTCTAGAGGATAGAATGGC	137	168	154	208	59	298	192	367	667	916	102.815	136.247	91.3936	128.844	119.265	468.908	230.878	351.114	459.299	1170.16	0.000398522	0.000520095	0.000355186	0.000480368	0.00028308	0.00127591	0.00051468	0.000837345	0.000438543	7.51669e-05	0.000727755	0.000430359
PBS/RTT Lengths	91	623.392	-0.151919	0.176818	1	1	no	CCATCacTCTAGAGGATAGAATGGCG	787	792	1033	1266	303	276	570	653	3878	1802	590.622	642.307	613.049	784.213	612.499	434.291	685.419	624.733	2630.19	2356.94	0.00228932	0.00245188	0.00238251	0.00292378	0.00145378	0.00118172	0.00152796	0.00148988	0.00251187	0.000282566	0.00141333	0.000157352
PBS/RTT Lengths	92	3070.09	4.90109	0.158332	9.50257e-135	1.29235e-132	yes	CCATCacTCTAGAGGATAGAATGGCGC	273	207	319	368	2704	2966	5978	6741	1167	18389	204.879	167.876	189.315	227.955	5466	4667.05	7188.48	6449.2	790.025	23770.7	0.000794136	0.000640831	0.000735742	0.000849883	0.0129737	0.0126992	0.0160248	0.0153802	0.000755148	8.93301e-05	0.0142695	0.00167926
PBS/RTT Lengths	93	1127.47	4.64642	0.23338	1.01703e-55	3.60826e-54	yes	CCATCacTCTAGAGGATAGAATGGCGCC	89	78	159	187	1139	1028	2304	2079	513	6550	66.7921	63.2575	94.3609	115.836	2302.43	1617.57	2770.54	1989.01	340.246	8679.55	0.000258894	0.000241473	0.000366718	0.00043187	0.00546487	0.00440148	0.00617617	0.00474343	0.000324739	9.03844e-05	0.00519649	0.000789325
PBS/RTT Lengths	94	1565.17	5.13862	0.169512	1.01769e-132	1.18633e-130	yes	CCATCacTCTAGAGGATAGAATGGCGCCG	107	137	124	129	1554	1526	2803	3411	497	9294	80.3006	111.106	73.5896	79.908	3141.33	2401.19	3370.58	3263.35	344.904	12176.4	0.000311255	0.000424125	0.000285994	0.000297921	0.00745603	0.00653371	0.0075138	0.00778252	0.000329824	6.37087e-05	0.00732151	0.000544129
PBS/RTT Lengths	95	1650.07	5.43307	0.176405	4.6776e-140	7.63385e-138	yes	CCATCacTCTAGAGGATAGAATGGCGCCGG	84	93	160	101	1677	1692	3185	3159	438	9713	63.0397	75.4224	94.9543	62.5636	3389.97	2662.39	3829.93	3022.26	295.98	12904.5	0.000244349	0.00028791	0.000369024	0.000233256	0.00804618	0.00724445	0.0085378	0.00720756	0.000283635	6.16198e-05	0.007759	0.00064752
PBS/RTT Lengths	96	668.187	4.82448	0.24756	2.1849e-54	7.42865e-53	yes	CCATCacTCTAGAGGATAGAATGGCGCCGGG	49	38	89	94	626	582	1303	1483	270	3994	36.7732	30.8178	52.8184	58.2275	1265.43	915.787	1566.84	1418.8	178.637	5166.86	0.000142537	0.000117641	0.00020527	0.00021709	0.00300352	0.00249189	0.00349286	0.0033836	0.000170634	4.81508e-05	0.00309297	0.000452283
PBS/RTT Lengths	97	316.789	0.949732	0.318025	0.962513	1	no	TCCATCacTCTAGAGGA	208	358	343	308	107	259	413	599	1217	1378	156.098	290.336	203.558	190.788	216.295	407.541	496.628	573.071	840.781	1693.53	0.000605056	0.0011083	0.000791095	0.000711315	0.000513382	0.00110893	0.0011071	0.00136668	0.000803941	0.000216743	0.00102402	0.000361606
PBS/RTT Lengths	98	133.618	-5.72406	0.48951	6.48201e-22	1.07945e-20	yes	TCCATCacTCTAGAGGAT	327	332	437	451	0	0	5	10	1547	15	245.405	269.25	259.344	279.368	0	0	6.01245	9.56713	1053.37	15.5796	0.000951217	0.00102781	0.0010079	0.00104157	0	0	1.34031e-05	2.28159e-05	0.00100712	3.97505e-05	9.05477e-06	1.11394e-05
PBS/RTT Lengths	99	202.175	-0.461957	0.386554	1	1	no	TCCATCacTCTAGAGGATA	300	275	467	373	39	136	233	92	1415	500	225.142	223.023	277.148	231.052	78.8365	213.998	280.18	88.0176	956.365	661.032	0.000872676	0.000851346	0.00107709	0.00086143	0.00018712	0.000582296	0.000624586	0.000209907	0.000915635	0.000107988	0.000400977	0.000234606
PBS/RTT Lengths	100	109.854	-4.109	0.47453	5.70245e-12	5.4107e-11	yes	TCCATCacTCTAGAGGATAG	309	209	292	413	10	11	5	5	1223	31	231.896	169.498	173.292	255.829	20.2145	17.3087	6.01245	4.78356	830.515	48.3192	0.000898857	0.000647023	0.000673469	0.000953808	4.79796e-05	4.70975e-05	1.34031e-05	1.1408e-05	0.000793289	0.00015563	2.9972e-05	2.03036e-05
PBS/RTT Lengths	101	125.481	-1.38617	1.77485	0.147162	0.371706	yes	TCCATCacTCTAGAGGATAGA	320	256	456	305	0	1	1	98	1337	100	240.151	207.614	270.62	188.93	0	1.57352	1.20249	93.7578	907.315	96.5338	0.000930855	0.000792525	0.00105172	0.000704386	0	4.28159e-06	2.68063e-06	0.000223596	0.000869871	0.000152922	5.76396e-05	0.000110652
PBS/RTT Lengths	102	151.501	0.430203	0.261319	1	1	no	TCCATCacTCTAGAGGATAGAA	174	161	207	208	74	81	141	264	750	560	130.582	130.57	122.847	128.844	149.587	127.455	169.551	252.572	512.843	699.165	0.000506152	0.000498424	0.000477425	0.000480368	0.000355049	0.000346809	0.000377968	0.000602341	0.000490592	1.39208e-05	0.000420542	0.000121914
PBS/RTT Lengths	103	202.779	0.765183	0.279898	1	1	no	TCCATCacTCTAGAGGATAGAAT	213	203	221	217	86	225	160	326	854	797	159.851	164.632	131.156	134.419	173.845	354.041	192.398	311.888	590.057	1032.17	0.0006196	0.000628448	0.000509715	0.000501154	0.000412624	0.000963358	0.0004289	0.0007438	0.000564729	6.86522e-05	0.000637171	0.00026556
PBS/RTT Lengths	104	113.12	-3.85877	0.514075	4.48669e-09	3.38994e-08	yes	TCCATCacTCTAGAGGATAGAATG	266	276	335	368	12	0	15	13	1245	40	199.626	223.834	198.811	227.955	24.2574	0	18.0373	12.4373	850.225	54.732	0.000773773	0.000854442	0.000772644	0.000849883	5.75755e-05	0	4.02094e-05	2.96607e-05	0.000812685	4.5624e-05	3.18614e-05	2.41585e-05
PBS/RTT Lengths	105	111.19	-1.03146	0.942235	0.47356	0.963653	yes	TCCATCacTCTAGAGGATAGAATGG	228	239	270	253	78	5	35	0	990	118	171.108	193.828	160.235	156.719	157.673	7.86758	42.0871	0	681.89	207.628	0.000663234	0.000739897	0.000622728	0.000584294	0.000374241	2.1408e-05	9.3822e-05	0	0.000652538	6.65628e-05	0.000122368	0.000172648
PBS/RTT Lengths	106	168.587	-0.319816	0.284944	1	1	no	TCCATCacTCTAGAGGATAGAATGGC	248	280	250	309	87	112	131	90	1087	420	186.117	227.078	148.366	191.408	175.866	176.234	157.526	86.1041	752.969	595.73	0.000721413	0.000866825	0.0005766	0.000713624	0.000417422	0.000479538	0.000351162	0.000205343	0.000719615	0.000118551	0.000363367	0.000117669
PBS/RTT Lengths	107	1018.13	-0.227856	0.162598	1	1	no	TCCATCacTCTAGAGGATAGAATGGCG	1347	1457	1826	1809	563	621	794	709	6439	2687	1010.89	1181.62	1083.67	1120.57	1138.08	977.154	954.777	678.309	4396.74	3748.31	0.00391832	0.00451058	0.00421149	0.00417782	0.00270125	0.00265887	0.00212842	0.00161765	0.00420455	0.000242452	0.00227655	0.000510761
PBS/RTT Lengths	108	1271.63	2.74194	0.203351	3.39633e-18	4.94894e-17	yes	TCCATCacTCTAGAGGATAGAATGGCGC	430	396	526	564	1055	896	2402	2547	1916	6900	322.703	321.154	312.162	349.365	2132.63	1409.87	2888.38	2436.75	1305.38	8867.63	0.00125084	0.00122594	0.00121317	0.00130254	0.00506185	0.00383631	0.00643887	0.00581122	0.00124812	3.9507e-05	0.00528706	0.00111905
PBS/RTT Lengths	109	602.539	3.35281	0.187364	9.14967e-37	2.07393e-35	yes	TCCATCacTCTAGAGGATAGAATGGCGCC	126	129	175	197	529	518	1076	1272	627	3395	94.5596	104.618	103.856	122.03	1069.35	815.082	1293.88	1216.94	425.064	4395.24	0.000366524	0.000399359	0.00040362	0.000454964	0.00253812	0.00221786	0.00288436	0.00290219	0.000406117	3.65402e-05	0.00263563	0.00032504
PBS/RTT Lengths	110	668.277	3.33992	0.204441	6.59835e-31	1.31323e-29	yes	TCCATCacTCTAGAGGATAGAATGGCGCCG	119	129	226	235	538	640	1081	1545	709	3804	89.3063	104.618	134.123	145.569	1087.54	1007.05	1299.89	1478.12	473.616	4872.6	0.000346162	0.000399359	0.000521247	0.000542724	0.0025813	0.00274022	0.00289776	0.00352506	0.000452373	9.48652e-05	0.00293609	0.00041336
PBS/RTT Lengths	111	735.93	4.04052	0.222702	3.70093e-43	9.74182e-42	yes	TCCATCacTCTAGAGGATAGAATGGCGCCGG	106	91	103	190	806	696	1218	1428	490	4148	79.5501	73.8004	61.1269	117.694	1629.29	1095.17	1464.63	1366.19	332.171	5555.27	0.000308346	0.000281718	0.000237559	0.000438798	0.00386715	0.00297999	0.003265	0.00325812	0.000316605	8.65346e-05	0.00334257	0.000374078
PBS/RTT Lengths	112	519.629	4.10707	0.232945	2.52653e-41	6.44265e-40	yes	TCCATCacTCTAGAGGATAGAATGGCGCCGGG	95	61	87	85	483	419	974	1176	328	3052	71.2949	49.4706	51.6314	52.6526	976.359	659.303	1171.22	1125.09	225.05	3931.98	0.000276348	0.000188844	0.000200657	0.000196304	0.00231741	0.00179399	0.00261093	0.00268315	0.000215538	4.0832e-05	0.00235137	0.000403849
PBS/RTT Lengths	113	98.354	-3.70311	0.809946	0.000135086	0.000644621	yes	TTCCATCacTCTAGAGGA	253	215	293	327	1	12	21	0	1088	34	189.87	174.364	173.885	202.557	2.02145	18.8822	25.2523	0	740.676	46.1559	0.000735957	0.000665598	0.000675775	0.000755195	4.79796e-06	5.13791e-05	5.62932e-05	0	0.000708131	4.41409e-05	2.81176e-05	2.98293e-05
PBS/RTT Lengths	114	188.358	-1.22345	0.396727	0.403276	0.845946	yes	TTCCATCacTCTAGAGGAT	313	359	442	469	75	21	87	145	1583	328	234.898	291.147	262.311	290.518	151.609	33.0438	104.617	138.723	1078.87	427.992	0.000910492	0.00111139	0.00101943	0.00108314	0.000359847	8.99134e-05	0.000233215	0.000330831	0.00103111	8.91392e-05	0.000253452	0.00012174
PBS/RTT Lengths	115	184.413	-0.649386	0.465335	1	1	no	TTCCATCacTCTAGAGGATA	294	358	402	298	42	43	63	327	1352	475	220.639	290.336	238.573	184.594	84.9008	67.6612	75.7568	312.845	934.141	541.164	0.000855223	0.0011083	0.000927173	0.00068822	0.000201514	0.000184108	0.00016888	0.000746081	0.000894728	0.000174041	0.000325146	0.00028094
PBS/RTT Lengths	116	90.8473	-7.30368	0.861439	3.79209e-13	4.23883e-12	yes	TTCCATCacTCTAGAGGATAG	217	204	399	255	0	1	1	1	1075	3	162.853	165.443	236.792	157.958	0	1.57352	1.20249	0.956713	723.045	3.73272	0.000631236	0.000631544	0.000920254	0.000588913	0	4.28159e-06	2.68063e-06	2.28159e-06	0.000692987	0.000152829	2.31095e-06	1.76649e-06
PBS/RTT Lengths	117	150.882	-0.377462	0.842183	1	1	no	TTCCATCacTCTAGAGGATAGA	193	307	336	317	69	33	188	0	1153	290	144.841	248.975	199.404	196.363	139.48	51.926	226.068	0	789.584	417.474	0.000561422	0.000950411	0.000774951	0.0007321	0.000331059	0.000141293	0.000503958	0	0.000754721	0.000159771	0.000244077	0.000220032
PBS/RTT Lengths	118	79.5492	-8.44897	1.31475	1.53195e-12	1.56259e-11	yes	TTCCATCacTCTAGAGGATAGAA	230	185	225	289	0	0	1	0	929	1	172.609	150.034	133.53	179.019	0	0	1.20249	0	635.191	1.20249	0.000669052	0.000572724	0.00051894	0.000667435	0	0	2.68063e-06	0	0.000607038	7.40095e-05	6.70157e-07	1.34031e-06
PBS/RTT Lengths	119	90.9079	-3.35315	1.00397	0.00287089	0.0111555	yes	TTCCATCacTCTAGAGGATAGAAT	224	192	310	275	13	0	19	0	1001	32	168.106	155.711	183.974	170.346	26.2788	0	22.8473	0	678.137	49.1261	0.000651598	0.000594394	0.000714984	0.000635102	6.23735e-05	0	5.09319e-05	0	0.00064902	5.01186e-05	2.83263e-05	3.30403e-05
PBS/RTT Lengths	120	217.454	0.823141	0.264945	1	1	no	TTCCATCacTCTAGAGGATAGAATG	216	181	311	199	144	172	154	393	907	863	162.102	146.79	184.567	123.269	291.089	270.645	185.183	375.988	616.728	1122.9	0.000628327	0.00056034	0.000717291	0.000459583	0.000690906	0.000736434	0.000412817	0.000896667	0.000591385	0.000108861	0.000684206	0.000201299
PBS/RTT Lengths	121	373.08	1.5729	0.273824	0.022532	0.0712425	yes	TTCCATCacTCTAGAGGATAGAATGG	232	229	331	283	257	390	263	840	1075	1750	174.11	185.718	196.437	175.302	519.512	613.671	316.255	803.639	731.566	2253.08	0.00067487	0.000708939	0.000763419	0.000653578	0.00123308	0.00166982	0.000705005	0.00191654	0.000700201	4.79172e-05	0.00138111	0.000532
PBS/RTT Lengths	122	174.599	-0.423988	0.335957	1	1	no	TTCCATCacTCTAGAGGATAGAATGGC	200	227	379	407	45	151	127	109	1213	432	150.095	184.096	224.923	252.113	90.9652	237.601	152.716	104.282	811.226	585.564	0.000581784	0.000702747	0.000874126	0.000939952	0.000215908	0.00064652	0.00034044	0.000248694	0.000774652	0.000162878	0.00036289	0.000196295
PBS/RTT Lengths	123	812.754	-0.46169	0.209184	1	1	no	TTCCATCacTCTAGAGGATAGAATGGCG	1157	1187	1588	1634	386	346	762	497	5566	1991	868.297	962.65	942.422	1012.17	780.279	544.437	916.297	475.486	3785.54	2716.5	0.00336562	0.00367472	0.00366256	0.00377366	0.00185201	0.00148143	0.00204264	0.00113395	0.00361914	0.000176185	0.00162751	0.000403183
PBS/RTT Lengths	124	204.621	-1.29349	0.424904	0.322389	0.705279	yes	TTCCATCacTCTAGAGGATAGAATGGCGC	373	387	500	486	82	49	30	174	1746	335	279.926	313.855	296.732	301.049	165.759	77.1023	36.0747	166.468	1191.56	445.404	0.00108503	0.00119808	0.0011532	0.0011224	0.000393433	0.000209798	8.04188e-05	0.000396997	0.00113968	4.7883e-05	0.000270162	0.000153763
PBS/RTT Lengths	125	58.3835	-1.06369	0.366556	0.675574	1	yes	TTCCATCacTCTAGAGGATAGAATGGCGCC	122	93	125	133	13	27	20	53	473	113	91.5577	75.4224	74.1831	82.3858	26.2788	42.4849	24.0498	50.7058	323.549	143.519	0.000354888	0.00028791	0.0002883	0.000307159	6.23735e-05	0.000115603	5.36125e-05	0.000120925	0.000309564	3.15233e-05	8.81284e-05	3.50481e-05
PBS/RTT Lengths	126	83.402	-0.183682	0.59637	1	1	no	TTCCATCacTCTAGAGGATAGAATGGCGCCG	123	142	154	107	73	4	97	33	526	207	92.3082	115.161	91.3936	66.2803	147.566	6.29407	116.641	31.5715	365.143	302.073	0.000357797	0.000439604	0.000355186	0.000247113	0.000350251	1.71264e-05	0.000260021	7.52926e-05	0.000349925	7.89564e-05	0.000175673	0.000155783
PBS/RTT Lengths	127	91.5597	-0.21139	0.544351	1	1	no	TTCCATCacTCTAGAGGATAGAATGGCGCCGG	128	115	185	168	64	5	108	65	596	242	96.0605	93.2643	109.791	104.066	129.373	7.86758	129.869	62.1863	403.182	329.295	0.000372342	0.000356017	0.000426684	0.00038799	0.000307069	2.1408e-05	0.000289508	0.000148304	0.000385758	3.02458e-05	0.000191572	0.000133864
PBS/RTT Lengths	128	46.7254	-2.42456	0.888797	0.0277169	0.0860015	yes	TTCCATCacTCTAGAGGATAGAATGGCGCCGGG	119	45	180	156	7	0	3	28	500	38	89.3063	36.4947	106.824	96.6329	14.1501	0	3.60747	26.788	329.258	44.5456	0.000346162	0.000139311	0.000415152	0.000360276	3.35857e-05	0	8.04188e-06	6.38846e-05	0.000315225	0.000120993	2.63781e-05	2.88138e-05
PBS/RTT Lengths	129	75.6905	-10.7263	3.03094	1.98675e-14	2.49414e-13	yes	GTTCCATCacTCTAGAGGA	214	154	247	280	0	0	0	0	895	0	160.601	124.893	146.586	173.444	0	0	0	0	605.524	0	0.000622509	0.000476754	0.000569681	0.00064665	0	0	0	0	0.000578898	7.53009e-05	0	0
PBS/RTT Lengths	130	201.622	-0.699261	0.342324	1	1	no	GTTCCATCacTCTAGAGGAT	259	352	467	416	92	83	177	72	1494	424	194.372	285.47	277.148	257.688	185.973	130.602	212.841	68.8833	1014.68	598.299	0.000753411	0.00108972	0.00107709	0.000960737	0.000441412	0.000355372	0.000474471	0.000164275	0.00097024	0.000155776	0.000358883	0.000139112
PBS/RTT Lengths	131	122.934	-11.5373	3.11271	2.25076e-17	3.16658e-16	yes	GTTCCATCacTCTAGAGGATA	324	336	376	395	0	0	0	0	1431	0	243.153	272.494	223.143	244.68	0	0	0	0	983.469	0	0.000942491	0.00104019	0.000867207	0.000912238	0	0	0	0	0.000940531	7.32863e-05	0	0
PBS/RTT Lengths	132	236.472	0.654428	0.287502	1	1	no	GTTCCATCacTCTAGAGGATAG	207	234	268	352	149	125	191	462	1061	927	155.348	189.773	159.049	218.044	301.196	196.69	229.675	442.001	722.212	1169.56	0.000602147	0.000724418	0.000618115	0.000812931	0.000714896	0.000535199	0.000512	0.0010541	0.000689403	9.86252e-05	0.000704048	0.000250363
PBS/RTT Lengths	133	97.5473	-4.52351	0.628706	1.61468e-09	1.25484e-08	yes	GTTCCATCacTCTAGAGGATAGA	246	267	363	212	11	3	3	2	1088	19	184.616	216.535	215.428	131.322	22.2359	4.72055	3.60747	1.91343	747.901	32.4774	0.000715595	0.000826579	0.000837223	0.000489606	5.27775e-05	1.28448e-05	8.04188e-06	4.56319e-06	0.000717251	0.000161422	1.95568e-05	2.24059e-05
PBS/RTT Lengths	134	90.4932	-1.77847	0.623458	0.0920816	0.246356	yes	GTTCCATCacTCTAGAGGATAGAA	220	137	313	197	1	20	40	61	867	122	165.104	111.106	185.754	122.03	2.02145	31.4703	48.0996	58.3595	583.995	139.951	0.000639963	0.000424125	0.000721903	0.000454964	4.79796e-06	8.56318e-05	0.000107225	0.000139177	0.000560239	0.000143876	8.4208e-05	5.73277e-05
PBS/RTT Lengths	135	289.785	1.39759	0.174926	0.0166957	0.0551567	yes	GTTCCATCacTCTAGAGGATAGAAT	190	241	245	239	223	253	373	407	915	1256	142.59	195.45	145.399	148.047	450.783	398.1	448.529	389.382	631.485	1686.79	0.000552695	0.000746088	0.000565068	0.000551962	0.00106994	0.00108324	0.000999874	0.000928609	0.000603953	9.49473e-05	0.00102042	7.12994e-05
PBS/RTT Lengths	136	78.796	-6.38948	0.726777	7.08226e-14	8.75625e-13	yes	GTTCCATCacTCTAGAGGATAGAATG	205	168	238	311	0	1	4	0	922	5	153.847	136.247	141.245	192.646	0	1.57352	4.80996	0	623.985	6.38347	0.000596329	0.000520095	0.000548923	0.000718243	0	4.28159e-06	1.07225e-05	0	0.000595898	8.74095e-05	3.75103e-06	5.067e-06
PBS/RTT Lengths	137	168.274	-2.60669	0.262791	3.19794e-10	2.55835e-09	yes	GTTCCATCacTCTAGAGGATAGAATGG	346	388	503	466	15	42	40	42	1703	139	259.664	314.666	298.513	288.66	30.3217	66.0877	48.0996	40.1819	1161.5	184.691	0.00100649	0.00120117	0.00116012	0.00107621	7.19694e-05	0.000179827	0.000107225	9.5827e-05	0.001111	8.69424e-05	0.000113712	4.64599e-05
PBS/RTT Lengths	138	82.1571	-4.18777	0.699091	5.35461e-07	3.55232e-06	yes	GTTCCATCacTCTAGAGGATAGAATGGC	234	217	210	240	8	8	3	0	901	19	175.611	175.986	124.628	148.666	16.1716	12.5881	3.60747	0	624.89	32.3672	0.000680688	0.000671789	0.000484344	0.000554271	3.83837e-05	3.42527e-05	8.04188e-06	0	0.000597773	9.50644e-05	2.01696e-05	1.90086e-05
PBS/RTT Lengths	139	1159.38	0.435945	0.137452	1	1	no	GTTCCATCacTCTAGAGGATAGAATGGCG	1363	1265	1424	1678	618	747	1351	1351	5730	4067	1022.89	1025.91	845.094	1039.42	1249.25	1175.42	1624.56	1292.52	3933.32	5341.75	0.00396486	0.00391619	0.00328431	0.00387528	0.00296514	0.00319835	0.00362153	0.00308243	0.00376016	0.000319337	0.00321686	0.000286084
PBS/RTT Lengths	140	4147.24	4.78338	0.171032	3.7753e-109	2.80059e-107	yes	GTTCCATCacTCTAGAGGATAGAATGGCGC	355	280	607	482	4106	3843	7775	8706	1724	24430	266.418	227.078	360.233	298.571	8300.07	6047.02	9349.36	8329.14	1152.3	32025.6	0.00103267	0.000866825	0.00139999	0.00111316	0.0197004	0.0164542	0.0208419	0.0198636	0.00110316	0.000222882	0.019215	0.00190834
PBS/RTT Lengths	141	2150.86	4.99871	0.177441	3.04621e-113	2.48571e-111	yes	GTTCCATCacTCTAGAGGATAGAATGGCGCC	205	124	167	265	2066	2332	3751	4529	761	12678	153.847	100.563	99.1086	164.152	4176.31	3669.44	4510.54	4332.95	517.671	16689.2	0.000596329	0.00038388	0.000385169	0.000612008	0.00991258	0.00998467	0.010055	0.0103333	0.000494346	0.000126974	0.0100714	0.000184053
PBS/RTT Lengths	142	2249.92	4.95033	0.145361	1.45611e-163	2.97046e-161	yes	GTTCCATCacTCTAGAGGATAGAATGGCGCCG	177	147	215	289	2365	2468	3860	4322	828	13015	132.834	119.216	127.595	179.019	4780.72	3883.44	4641.61	4134.91	558.663	17440.7	0.000514879	0.000455083	0.000495876	0.000667435	0.0113472	0.010567	0.0103472	0.00986105	0.000533318	9.28259e-05	0.0105306	0.000619148
PBS/RTT Lengths	143	2360.37	5.28555	0.123298	1.68602e-265	1.3758e-262	yes	GTTCCATCacTCTAGAGGATAGAATGGCGCCGG	154	144	189	203	2417	2424	4041	5073	690	13955	115.573	116.783	112.165	125.747	4885.84	3814.2	4859.26	4853.4	470.267	18412.7	0.000447974	0.000445796	0.00043591	0.000468821	0.0115967	0.0103786	0.0108324	0.0115745	0.000449625	1.38322e-05	0.0110955	0.00059549
PBS/RTT Lengths	144	1633.43	4.79165	0.207697	2.83161e-75	1.35917e-73	yes	GTTCCATCacTCTAGAGGATAGAATGGCGCCGGG	201	102	136	220	1614	1729	2650	3603	659	9596	150.845	82.7214	80.7112	136.277	3262.62	2720.61	3186.6	3447.04	450.555	12616.9	0.000584693	0.000315772	0.00031367	0.000508082	0.0077439	0.00740287	0.00710366	0.00822058	0.000430554	0.000137363	0.00761776	0.000479508
PBS/RTT Lengths	145	155.564	-1.39622	0.410751	0.212027	0.502702	yes	GGTTCCATCacTCTAGAGGA	213	289	366	506	19	34	78	140	1374	271	159.851	234.377	217.208	313.438	38.4075	53.4996	93.7942	133.94	924.874	319.641	0.0006196	0.000894687	0.000844143	0.00116859	9.11612e-05	0.000145574	0.000209089	0.000319423	0.000881755	0.000225522	0.000191312	9.80657e-05
PBS/RTT Lengths	146	137.169	-11.7093	3.1297	1.10793e-17	1.58608e-16	yes	GGTTCCATCacTCTAGAGGAT	334	269	556	482	0	0	0	0	1641	0	250.658	218.157	329.966	298.571	0	0	0	0	1097.35	0	0.00097158	0.000832771	0.00128236	0.00111316	0	0	0	0	0.00104997	0.000192629	0	0
PBS/RTT Lengths	147	304.659	0.280279	0.233777	1	1	no	GGTTCCATCacTCTAGAGGATA	458	320	425	380	235	190	227	313	1583	965	343.717	259.518	252.222	235.388	475.04	298.968	272.965	299.451	1090.84	1346.42	0.00133229	0.000990657	0.00098022	0.000877596	0.00112752	0.000813502	0.000608502	0.000714139	0.00104519	0.00019808	0.000815916	0.000223966
PBS/RTT Lengths	148	213.201	-0.161689	0.321704	1	1	no	GGTTCCATCacTCTAGAGGATAG	353	301	333	318	135	178	110	122	1305	545	264.917	244.109	197.624	196.982	272.896	280.086	132.274	116.719	903.632	801.974	0.00102685	0.000931837	0.000768031	0.000734409	0.000647724	0.000762123	0.000294869	0.000278355	0.000865282	0.000137984	0.000495768	0.000246079
PBS/RTT Lengths	149	293.206	0.832268	0.261092	1	1	no	GGTTCCATCacTCTAGAGGATAGA	254	209	427	348	145	257	234	562	1238	1198	190.62	169.498	253.409	215.566	293.11	404.394	281.383	537.673	829.093	1516.56	0.000738866	0.000647023	0.000984833	0.000803693	0.000695704	0.00110037	0.000627267	0.00128226	0.000793604	0.000142773	0.000926399	0.000316017
PBS/RTT Lengths	150	107.198	-2.48086	0.774595	0.0148349	0.0498161	yes	GGTTCCATCacTCTAGAGGATAGAA	336	165	340	266	0	26	8	57	1107	91	252.159	133.814	201.778	164.772	0	40.9114	9.61992	54.5326	752.522	105.064	0.000977398	0.000510807	0.000784176	0.000614317	0	0.000111321	2.1445e-05	0.000130051	0.000721675	0.000204362	6.57043e-05	6.45429e-05
PBS/RTT Lengths	151	313.229	0.70413	0.234849	1	1	no	GGTTCCATCacTCTAGAGGATAGAAT	382	273	388	330	211	195	254	548	1373	1208	286.681	221.401	230.264	204.416	426.526	306.836	305.432	524.279	942.762	1563.07	0.00111121	0.000845154	0.000894883	0.000762123	0.00101237	0.00083491	0.000680879	0.00125031	0.000903342	0.000149006	0.000944618	0.0002447
PBS/RTT Lengths	152	224.865	0.605858	0.335411	1	1	no	GGTTCCATCacTCTAGAGGATAGAATG	205	221	278	318	217	83	190	320	1022	810	153.847	179.23	164.983	196.982	438.654	130.602	228.473	306.148	695.042	1103.88	0.000596329	0.000684172	0.000641179	0.000734409	0.00104116	0.000355372	0.000509319	0.00073011	0.000664023	5.90609e-05	0.00065899	0.000297599
PBS/RTT Lengths	153	118.455	-3.36379	0.518951	9.87663e-07	6.34593e-06	yes	GGTTCCATCacTCTAGAGGATAGAATGG	280	231	412	367	10	16	25	3	1290	54	210.132	187.34	244.507	227.335	20.2145	25.1763	30.0622	2.87014	869.315	78.3231	0.000814498	0.00071513	0.000950237	0.000847573	4.79796e-05	6.85055e-05	6.70157e-05	6.84478e-06	0.00083186	9.69317e-05	4.75864e-05	2.87236e-05
PBS/RTT Lengths	154	150.081	0.205134	0.43162	1	1	no	GGTTCCATCacTCTAGAGGATAGAATGGC	199	170	173	254	148	130	68	71	796	417	149.344	137.869	102.669	157.338	299.174	204.557	81.7693	67.9266	547.221	653.427	0.000578875	0.000526286	0.000399007	0.000586604	0.000710098	0.000556607	0.000182283	0.000161993	0.000522693	8.67028e-05	0.000402745	0.000273681
PBS/RTT Lengths	155	779.05	-0.803192	0.204029	1	1	no	GGTTCCATCacTCTAGAGGATAGAATGGCG	1138	1229	1725	1803	232	253	604	677	5895	1766	854.038	996.712	1023.73	1116.85	468.976	398.1	726.304	647.694	3991.33	2241.07	0.00331035	0.00380474	0.00397854	0.00416396	0.00111313	0.00108324	0.0016191	0.00154464	0.0038144	0.000366648	0.00134003	0.00028117
PBS/RTT Lengths	156	3885	4.64778	0.187065	1.77681e-85	1.03563e-83	yes	GGTTCCATCacTCTAGAGGATAGAATGGCGC	363	349	399	628	4267	3456	7044	7698	1739	22465	272.422	283.037	236.792	389.009	8625.52	5438.07	8470.34	7364.77	1181.26	29898.7	0.00105594	0.00108044	0.000920254	0.00145034	0.0204729	0.0147972	0.0188823	0.0175637	0.00112674	0.000226945	0.017929	0.00240291
PBS/RTT Lengths	157	2240.45	4.93501	0.171058	9.27269e-118	8.40724e-116	yes	GGTTCCATCacTCTAGAGGATAGAATGGCGCC	128	170	277	264	1978	2459	4113	4754	839	13304	96.0605	137.869	164.39	163.533	3998.42	3869.28	4945.84	4548.21	561.852	17361.8	0.000372342	0.000526286	0.000638873	0.000609698	0.00949036	0.0105284	0.0110254	0.0108467	0.0005368	0.000119569	0.0104727	0.000686409
PBS/RTT Lengths	158	2066.75	5.59226	0.143042	1.7042e-226	6.95314e-224	yes	GGTTCCATCacTCTAGAGGATAGAATGGCGCCG	116	78	162	139	1959	2241	3739	4410	495	12349	87.0548	63.2575	96.1413	86.1024	3960.02	3526.25	4496.11	4219.1	332.556	16201.5	0.000337435	0.000241473	0.000373637	0.000321015	0.0093992	0.00959505	0.0100229	0.0100618	0.00031839	5.57916e-05	0.00976974	0.000325171
PBS/RTT Lengths	159	1848.72	5.19237	0.139424	1.08668e-197	2.95577e-195	yes	GGTTCCATCacTCTAGAGGATAGAATGGCGCCGG	128	91	175	192	1908	2091	3044	3752	586	10795	96.0605	73.8004	103.856	118.933	3856.92	3290.22	3660.38	3589.59	392.65	14397.1	0.000372342	0.000281718	0.00040362	0.000443417	0.0091545	0.00895281	0.00815983	0.00856054	0.000375274	6.88193e-05	0.00870692	0.000440275
PBS/RTT Lengths	160	1414.87	4.92606	0.235616	4.48822e-63	1.74399e-61	yes	GGTTCCATCacTCTAGAGGATAGAATGGCGCCGGG	87	89	136	220	1582	1314	2370	2978	532	8244	65.2911	72.1785	80.7112	136.277	3197.93	2067.6	2849.9	2849.09	354.458	10964.5	0.000253076	0.000275526	0.00031367	0.000508082	0.00759037	0.00562601	0.00635309	0.00679459	0.000337589	0.000116382	0.00659101	0.000822191
PBS/RTT Lengths	161	208.933	1.30153	0.194802	0.0933463	0.248924	yes	CGGTTCCATCacTCTAGAGGA	159	144	220	178	123	196	301	288	701	908	119.325	116.783	130.562	110.261	248.638	308.409	361.949	275.533	476.931	1194.53	0.000462519	0.000445796	0.000507408	0.000411085	0.000590149	0.000839192	0.000806869	0.000657099	0.000456702	4.00202e-05	0.000723327	0.000119061
PBS/RTT Lengths	162	85.3905	-1.16185	0.855604	0.426402	0.887612	yes	CGGTTCCATCacTCTAGAGGAT	116	168	262	230	52	16	0	33	776	101	87.0548	136.247	155.488	142.472	105.115	25.1763	0	31.5715	521.261	161.863	0.000337435	0.000520095	0.000604277	0.000531177	0.000249494	6.85055e-05	0	7.52926e-05	0.000498246	0.000113526	9.8323e-05	0.000106363
PBS/RTT Lengths	163	114.158	-0.0451024	0.438375	1	1	no	CGGTTCCATCacTCTAGAGGATA	150	179	131	210	77	54	29	180	670	340	112.571	145.168	77.7439	130.083	155.652	84.9699	34.8722	172.208	465.565	447.702	0.000436338	0.000554149	0.000302138	0.000484987	0.000369443	0.000231206	7.77382e-05	0.000410687	0.000444403	0.000106451	0.000272268	0.000150699
PBS/RTT Lengths	164	94.4008	-0.997704	0.501769	0.737895	1	no	CGGTTCCATCacTCTAGAGGATAG	150	175	189	255	23	8	75	85	769	191	112.571	141.924	112.165	157.958	46.4933	12.5881	90.1867	81.3206	524.617	230.589	0.000436338	0.000541765	0.00043591	0.000588913	0.000110353	3.42527e-05	0.000201047	0.000193936	0.000500732	7.70458e-05	0.000134897	7.87254e-05
PBS/RTT Lengths	165	67.6885	-6.8435	0.863735	1.28909e-11	1.16877e-10	yes	CGGTTCCATCacTCTAGAGGATAGA	181	186	206	207	0	2	1	0	780	3	135.836	150.845	122.254	128.224	0	3.14703	1.20249	0	537.159	4.34952	0.000526515	0.000575819	0.000475119	0.000478059	0	8.56318e-06	2.68063e-06	0	0.000513878	4.75455e-05	2.81095e-06	4.03766e-06
PBS/RTT Lengths	166	79.1554	-0.766227	0.433122	1	1	no	CGGTTCCATCacTCTAGAGGATAGAA	144	152	201	98	12	59	45	53	595	169	108.068	123.271	119.286	60.7053	24.2574	92.8375	54.112	50.7058	411.331	221.913	0.000418885	0.000470562	0.000463587	0.000226327	5.75755e-05	0.000252614	0.000120628	0.000120925	0.00039484	0.000114651	0.000137936	8.20524e-05
PBS/RTT Lengths	167	165.103	0.173602	0.296462	1	1	no	CGGTTCCATCacTCTAGAGGATAGAAT	179	218	314	192	124	74	119	203	903	520	134.335	176.797	186.348	118.933	250.66	116.44	143.096	194.213	616.412	704.409	0.000520697	0.000674885	0.00072421	0.000443417	0.000594947	0.000316838	0.000318995	0.000463164	0.000590802	0.000131028	0.000423486	0.000133248
PBS/RTT Lengths	168	64.3468	-2.35679	0.770744	0.0226125	0.0712425	yes	CGGTTCCATCacTCTAGAGGATAGAATG	108	168	190	190	0	4	33	22	656	59	81.0511	136.247	112.758	117.694	0	6.29407	39.6822	21.0477	447.75	67.0239	0.000314164	0.000520095	0.000438216	0.000438798	0	1.71264e-05	8.84607e-05	5.01951e-05	0.000427818	8.49726e-05	3.89455e-05	3.90347e-05
PBS/RTT Lengths	169	165.228	0.7948	0.338918	1	1	no	CGGTTCCATCacTCTAGAGGATAGAATGG	139	125	217	219	61	112	164	371	700	708	104.316	101.374	128.782	135.658	123.308	176.234	197.208	354.94	470.13	851.691	0.00040434	0.000386975	0.000500489	0.000505773	0.000292675	0.000479538	0.000439623	0.000846472	0.000449394	6.24905e-05	0.000514577	0.0002354
PBS/RTT Lengths	170	79.3009	0.209957	0.544729	1	1	no	CGGTTCCATCacTCTAGAGGATAGAATGGC	104	101	128	81	8	117	34	112	414	271	78.0492	81.9104	75.9635	50.1748	16.1716	184.101	40.8846	107.152	286.098	348.309	0.000302528	0.000312676	0.000295219	0.000187067	3.83837e-05	0.000500946	9.11413e-05	0.000255539	0.000274372	5.86424e-05	0.000221502	0.000207985
PBS/RTT Lengths	171	916.682	0.928188	0.0979985	1	1	no	CGGTTCCATCacTCTAGAGGATAGAATGGCG	893	734	1006	1058	618	792	923	1265	3691	3598	670.172	595.27	597.025	655.369	1249.25	1246.22	1109.9	1210.24	2517.84	4815.62	0.00259767	0.00227232	0.00232024	0.00244341	0.00296514	0.00339102	0.00247422	0.00288622	0.00240841	0.000145302	0.00292915	0.000375688
PBS/RTT Lengths	172	815.951	3.28997	0.210502	3.54511e-28	6.57456e-27	yes	CGGTTCCATCacTCTAGAGGATAGAATGGCGC	197	179	233	268	760	598	1527	1690	877	4575	147.843	145.168	138.277	166.01	1536.3	940.963	1836.2	1616.84	597.299	5930.31	0.000573058	0.000554149	0.000537391	0.000618936	0.00364645	0.00256039	0.00409332	0.00385589	0.000570883	3.51926e-05	0.00353901	0.000677473
PBS/RTT Lengths	173	670.219	4.08586	0.235031	3.75925e-40	9.02221e-39	yes	CGGTTCCATCacTCTAGAGGATAGAATGGCGCC	77	121	137	92	684	569	1233	1366	427	3852	57.7864	98.1303	81.3047	56.9886	1382.67	895.331	1482.67	1306.87	294.21	5067.54	0.000223987	0.000374592	0.000315977	0.000212471	0.0032818	0.00243623	0.00330521	0.00311666	0.000281757	7.73032e-05	0.00303498	0.000407891
PBS/RTT Lengths	174	383.768	3.16634	0.279742	2.35034e-15	3.14406e-14	yes	CGGTTCCATCacTCTAGAGGATAGAATGGCGCCG	92	107	108	130	387	244	763	717	437	2111	69.0435	86.7764	64.0942	80.5274	782.3	383.938	917.5	685.963	300.441	2769.7	0.000267621	0.000331251	0.000249091	0.00030023	0.00185681	0.00104471	0.00204532	0.0016359	0.000287048	3.62666e-05	0.00164568	0.000434185
PBS/RTT Lengths	175	72.5289	0.340601	0.487605	1	1	no	CGGTTCCATCacTCTAGAGGATAGAATGGCGCCGG	86	95	88	87	44	11	111	97	356	263	64.5407	77.0444	52.2249	53.8914	88.9437	17.3087	133.476	92.8011	247.701	332.53	0.000250167	0.000294101	0.000202963	0.000200923	0.00021111	4.70975e-05	0.00029755	0.000221315	0.000237039	4.43244e-05	0.000194268	0.000105422
PBS/RTT Lengths	176	35.5722	-0.14182	0.474277	1	1	no	CGGTTCCATCacTCTAGAGGATAGAATGGCGCCGGG	27	48	101	50	25	23	23	21	226	92	20.2628	38.9277	59.9399	30.9721	50.5362	36.1909	27.6573	20.091	150.102	134.475	7.85409e-05	0.000148599	0.000232946	0.000115473	0.000119949	9.84766e-05	6.16544e-05	4.79135e-05	0.00014389	6.59071e-05	8.19984e-05	3.3103e-05
PBS/RTT Lengths	177	70.3099	-10.5975	3.0284	1.15978e-13	1.41251e-12	yes	GCGGTTCCATCacTCTAGAGGA	166	126	287	267	0	0	0	0	846	0	124.578	102.185	170.324	165.391	0	0	0	0	562.479	0	0.000482881	0.000390071	0.000661937	0.000616627	0	0	0	0	0.000537879	0.00012445	0	0
PBS/RTT Lengths	178	226.92	0.355673	0.29222	1	1	no	GCGGTTCCATCacTCTAGAGGAT	214	267	374	304	88	235	257	179	1159	759	160.601	216.535	221.956	188.31	177.887	369.776	309.04	171.252	787.403	1027.96	0.000622509	0.000826579	0.000862594	0.000702077	0.00042222	0.00100617	0.000688921	0.000408405	0.00075344	0.000111123	0.00063143	0.000281216
PBS/RTT Lengths	179	320.899	0.754777	0.346157	1	1	no	GCGGTTCCATCacTCTAGAGGATA	306	237	487	348	129	385	176	588	1378	1278	229.645	192.206	289.017	215.566	260.767	605.804	211.638	562.547	926.433	1640.76	0.00089013	0.000733705	0.00112322	0.000803693	0.000618937	0.00164841	0.00047179	0.00134158	0.000887686	0.000169554	0.00102018	0.000565597
PBS/RTT Lengths	180	115.374	-1.79277	0.60354	0.082341	0.223967	yes	GCGGTTCCATCacTCTAGAGGATAG	277	152	355	326	14	15	12	118	1110	159	207.881	123.271	210.68	201.938	28.3003	23.6027	14.4299	112.892	743.77	179.225	0.000805771	0.000470562	0.000818772	0.000752885	6.71714e-05	6.42239e-05	3.21675e-05	0.000269228	0.000711998	0.00016346	0.000108198	0.000108518
PBS/RTT Lengths	181	117.565	-3.21485	0.316557	5.56202e-13	5.97186e-12	yes	GCGGTTCCATCacTCTAGAGGATAGA	290	276	358	317	15	10	24	16	1241	65	217.637	223.834	212.46	196.363	30.3217	15.7352	28.8597	15.3074	850.295	90.224	0.000843587	0.000854442	0.000825691	0.0007321	7.19694e-05	4.28159e-05	6.43351e-05	3.65055e-05	0.000813955	5.58427e-05	5.39065e-05	1.69393e-05
PBS/RTT Lengths	182	191.622	0.879842	0.386716	1	1	no	GCGGTTCCATCacTCTAGAGGATAGAA	135	178	240	207	186	62	279	217	760	744	101.314	144.357	142.432	128.224	375.989	97.558	335.495	207.607	516.327	1016.65	0.000392704	0.000551053	0.000553536	0.000478059	0.00089242	0.000265459	0.000747895	0.000495106	0.000493838	7.59702e-05	0.00060022	0.00027707
PBS/RTT Lengths	183	163.569	-0.0952271	0.328819	1	1	no	GCGGTTCCATCacTCTAGAGGATAGAAT	227	184	309	286	40	94	217	145	1006	496	170.357	149.223	183.381	177.16	80.8579	147.911	260.94	138.723	680.121	628.432	0.000660325	0.000569628	0.000712678	0.000660507	0.000191918	0.00040247	0.000581696	0.000330831	0.000650784	5.94496e-05	0.000376729	0.000162209
PBS/RTT Lengths	184	201.017	0.673615	0.200131	1	1	no	GCGGTTCCATCacTCTAGAGGATAGAATG	189	217	271	221	96	175	229	259	898	759	141.839	175.986	160.829	136.897	194.059	275.365	275.37	247.789	615.551	992.583	0.000549786	0.000671789	0.000625035	0.000510391	0.000460604	0.000749279	0.000613864	0.000590933	0.00058925	7.27308e-05	0.00060367	0.000118231
PBS/RTT Lengths	185	242.47	0.836882	0.194066	1	1	no	GCGGTTCCATCacTCTAGAGGATAGAATGG	203	236	294	277	130	219	310	282	1010	941	152.346	191.395	174.479	171.585	262.788	344.6	372.772	269.793	689.805	1249.95	0.000590511	0.000730609	0.000678082	0.000639721	0.000623735	0.000937669	0.000830994	0.00064341	0.000659731	5.93079e-05	0.000758952	0.000151397
PBS/RTT Lengths	186	147.153	0.22753	0.342507	1	1	no	GCGGTTCCATCacTCTAGAGGATAGAATGGC	175	143	257	223	42	137	90	241	798	510	131.333	115.972	152.52	138.136	84.9008	215.572	108.224	230.568	537.961	639.264	0.000509061	0.0004427	0.000592745	0.00051501	0.000201514	0.000586578	0.000241256	0.000549864	0.000514879	6.13917e-05	0.000394803	0.00020146
PBS/RTT Lengths	187	1070.6	0.737357	0.119366	1	1	no	GCGGTTCCATCacTCTAGAGGATAGAATGGCG	1012	1067	1192	1400	730	757	1151	1374	4671	4012	759.479	865.331	707.41	867.218	1475.66	1191.15	1384.07	1314.52	3199.44	5365.4	0.00294383	0.00330322	0.00274923	0.00323325	0.00350251	0.00324116	0.0030854	0.00313491	0.00305738	0.000257694	0.003241	0.000186058
PBS/RTT Lengths	188	1144.61	3.39562	0.254191	9.68376e-22	1.5494e-20	yes	GCGGTTCCATCacTCTAGAGGATAGAATGGCGC	303	240	240	347	1193	733	2134	2348	1130	6408	227.393	194.639	142.432	214.946	2411.59	1153.39	2566.11	2246.36	779.41	8377.45	0.000881403	0.000742993	0.000553536	0.000801384	0.00572396	0.00313841	0.00572046	0.00535718	0.000744829	0.000139579	0.004985	0.00124303
PBS/RTT Lengths	189	1023.77	4.5316	0.197683	5.01249e-72	2.27233e-70	yes	GCGGTTCCATCacTCTAGAGGATAGAATGGCGCC	105	74	141	181	1088	1007	1798	1996	501	5889	78.7996	60.0136	83.6785	112.119	2199.34	1584.53	2162.08	1909.6	334.611	7855.54	0.000305437	0.000229089	0.000325203	0.000418013	0.00522018	0.00431156	0.00481977	0.00455406	0.000319435	7.76941e-05	0.00472639	0.000389155
PBS/RTT Lengths	190	53.3168	-1.69681	0.566763	0.100484	0.264362	yes	GCGGTTCCATCacTCTAGAGGATAGAATGGCGCCG	94	108	149	142	24	15	7	12	493	58	70.5444	87.5873	88.4262	87.9607	48.5148	23.6027	8.41743	11.4806	334.519	92.0155	0.000273439	0.000334347	0.000343654	0.000327944	0.000115151	6.42239e-05	1.87644e-05	2.73791e-05	0.000319846	3.16032e-05	5.63796e-05	4.38617e-05
PBS/RTT Lengths	191	79.0921	-0.199411	0.422567	1	1	no	GCGGTTCCATCacTCTAGAGGATAGAATGGCGCCGG	112	88	148	161	29	33	118	39	509	219	84.053	71.3675	87.8328	99.7301	58.622	51.926	141.894	37.3118	342.983	289.754	0.000325799	0.000272431	0.000341347	0.000371824	0.000139141	0.000141293	0.000316314	8.89822e-05	0.00032785	4.15987e-05	0.000171432	9.95655e-05
PBS/RTT Lengths	192	78.4771	-0.620479	0.497742	1	1	no	GCGGTTCCATCacTCTAGAGGATAGAATGGCGCCGGG	190	94	173	121	21	11	91	65	578	188	142.59	76.2334	102.669	74.9525	42.4504	17.3087	109.427	62.1863	396.445	231.372	0.000552695	0.000291005	0.000399007	0.000279445	0.000100757	4.70975e-05	0.000243937	0.000148304	0.000380538	0.000126774	0.000135024	8.35538e-05
PBS/RTT Lengths	193	130.965	-0.821934	0.357096	1	1	no	AGCGGTTCCATCacTCTAGAGGA	216	208	347	236	49	29	121	78	1007	277	162.102	168.687	205.932	146.188	99.051	45.632	145.501	74.6236	682.909	364.808	0.000628327	0.000643927	0.000800321	0.000545033	0.0002351	0.000124166	0.000324356	0.000177964	0.000654402	0.000106526	0.000215397	8.56047e-05
PBS/RTT Lengths	194	101.335	-11.214	3.08359	5.06382e-16	7.00352e-15	yes	AGCGGTTCCATCacTCTAGAGGAT	319	240	357	266	0	0	0	0	1182	0	239.401	194.639	211.867	164.772	0	0	0	0	810.678	0	0.000927946	0.000742993	0.000823385	0.000614317	0	0	0	0	0.00077716	0.000132361	0	0
PBS/RTT Lengths	195	223.327	0.272402	0.25818	1	1	no	AGCGGTTCCATCacTCTAGAGGATA	358	164	351	314	112	159	169	316	1187	756	268.669	133.003	208.306	194.505	226.402	250.189	203.221	302.321	804.483	982.133	0.00104139	0.000507712	0.000809547	0.000725172	0.000537371	0.000680773	0.000453026	0.000720984	0.000770956	0.00022062	0.000598039	0.000124726
PBS/RTT Lengths	196	155.982	-0.486385	0.524843	1	1	no	AGCGGTTCCATCacTCTAGAGGATAG	270	181	314	358	19	199	47	86	1123	351	202.628	146.79	186.348	221.76	38.4075	313.13	56.517	82.2773	757.526	490.332	0.000785409	0.00056034	0.00072421	0.000826788	9.11612e-05	0.000852037	0.000125989	0.000196217	0.000724187	0.000117077	0.000316351	0.000359787
PBS/RTT Lengths	197	149.661	-1.53557	0.491643	0.151347	0.377672	yes	AGCGGTTCCATCacTCTAGAGGATAGA	298	267	428	360	40	10	46	134	1353	230	223.641	216.535	254.003	222.999	80.8579	15.7352	55.3145	128.2	917.178	280.107	0.000866859	0.000826579	0.00098714	0.000831407	0.000191918	4.28159e-05	0.000123309	0.000305734	0.000877996	7.49457e-05	0.000165944	0.000111346
PBS/RTT Lengths	198	292.823	1.62843	0.231166	0.00394173	0.014687	yes	AGCGGTTCCATCacTCTAGAGGATAGAA	197	170	259	195	296	287	263	435	821	1281	147.843	137.869	153.707	120.791	598.349	451.599	316.255	416.17	560.211	1782.37	0.000573058	0.000526286	0.000597358	0.000450345	0.0014202	0.00122882	0.000705005	0.000992494	0.000536762	6.47219e-05	0.00108663	0.000308751
PBS/RTT Lengths	199	132.05	-0.0347104	0.445888	1	1	no	AGCGGTTCCATCacTCTAGAGGATAGAAT	174	151	283	189	18	53	193	174	797	438	130.582	122.46	167.95	117.074	36.3861	83.3964	232.08	166.468	538.067	518.331	0.000506152	0.000467466	0.000652711	0.000436489	8.63632e-05	0.000226924	0.000517361	0.000396997	0.000515705	9.56804e-05	0.000306912	0.000189248
PBS/RTT Lengths	200	60.6208	-4.41508	0.611971	3.09196e-09	2.35798e-08	yes	AGCGGTTCCATCacTCTAGAGGATAGAATG	130	197	160	180	5	4	0	5	667	14	97.5615	159.766	94.9543	111.5	10.1072	6.29407	0	4.78356	463.781	21.1849	0.00037816	0.000609873	0.000369024	0.000415703	2.39898e-05	1.71264e-05	0	1.1408e-05	0.00044319	0.000112943	1.3131e-05	1.01533e-05
PBS/RTT Lengths	201	277.202	0.837119	0.27373	1	1	no	AGCGGTTCCATCacTCTAGAGGATAGAATGG	282	263	334	254	125	332	218	418	1133	1093	211.633	213.291	198.217	157.338	252.681	522.407	262.143	399.906	780.48	1437.14	0.000820316	0.000814196	0.000770338	0.000586604	0.000599745	0.00142149	0.000584377	0.000953706	0.000747863	0.000109786	0.000889829	0.000393358
PBS/RTT Lengths	202	141.369	1.01435	0.349686	0.787843	1	yes	AGCGGTTCCATCacTCTAGAGGATAGAATGGC	164	103	135	120	100	66	237	187	522	590	123.078	83.5324	80.1177	74.333	202.145	103.852	284.99	178.905	361.061	769.892	0.000477063	0.000318868	0.000311364	0.000277136	0.000479796	0.000282585	0.000635309	0.000426658	0.000346108	8.91733e-05	0.000456087	0.000145661
PBS/RTT Lengths	203	928.607	0.0909483	0.114989	1	1	no	AGCGGTTCCATCacTCTAGAGGATAGAATGGCG	1177	1004	1532	1602	445	567	799	1126	5315	2937	883.307	814.238	909.188	992.346	899.544	892.184	960.789	1077.26	3599.08	3829.78	0.0034238	0.00310819	0.00353341	0.00369976	0.00213509	0.00242766	0.00214182	0.00256908	0.00344129	0.00024937	0.00231841	0.000215684
PBS/RTT Lengths	204	703.65	2.39123	0.225612	2.63337e-10	2.12755e-09	yes	AGCGGTTCCATCacTCTAGAGGATAGAATGGCGC	262	241	413	400	624	470	1259	1285	1316	3638	196.624	195.45	245.101	247.777	1261.38	739.553	1513.93	1229.38	884.951	4744.25	0.000762137	0.000746088	0.000952543	0.000923785	0.00299393	0.00201235	0.00337491	0.00293185	0.000846139	0.000107109	0.00282826	0.000578133
PBS/RTT Lengths	205	707.016	3.42553	0.256348	6.69006e-22	1.09182e-20	yes	AGCGGTTCCATCacTCTAGAGGATAGAATGGCGCC	192	148	175	169	675	469	1438	1413	684	3995	144.091	120.027	103.856	104.686	1364.48	737.979	1729.18	1351.84	472.66	5183.47	0.000558513	0.000458179	0.00040362	0.000390299	0.00323862	0.00200807	0.00385474	0.00322389	0.000452653	7.64397e-05	0.00308133	0.000773547
PBS/RTT Lengths	206	53.7955	-1.93015	0.672544	0.0649555	0.184682	yes	AGCGGTTCCATCacTCTAGAGGATAGAATGGCGCCG	103	113	158	151	4	5	7	52	525	68	77.2987	91.6423	93.7674	93.5357	8.08579	7.86758	8.41743	49.7491	356.244	74.1199	0.000299619	0.000349826	0.000364411	0.000348729	1.91918e-05	2.1408e-05	1.87644e-05	0.000118643	0.000340646	2.82702e-05	4.45018e-05	4.9441e-05
PBS/RTT Lengths	207	65.4822	-1.28155	0.432248	0.340994	0.734171	yes	AGCGGTTCCATCacTCTAGAGGATAGAATGGCGCCGG	120	95	103	244	26	20	28	28	562	102	90.0567	77.0444	61.1269	151.144	52.5577	31.4703	33.6697	26.788	379.372	144.486	0.000349071	0.000294101	0.000237559	0.000563509	0.000124747	8.56318e-05	7.50576e-05	6.38846e-05	0.00036106	0.000142437	8.73302e-05	2.64777e-05
PBS/RTT Lengths	208	62.134	-0.598624	0.388513	1	1	no	AGCGGTTCCATCacTCTAGAGGATAGAATGGCGCCGGG	95	115	116	121	12	23	47	75	447	157	71.2949	93.2643	68.8419	74.9525	24.2574	36.1909	56.517	71.7535	308.354	188.719	0.000276348	0.000356017	0.000267542	0.000279445	5.75755e-05	9.84766e-05	0.000125989	0.00017112	0.000294838	4.10966e-05	0.00011329	4.77112e-05
PBS/RTT Lengths	209	48.4133	-2.5359	1.0817	0.0325221	0.0979262	yes	CAGCGGTTCCATCacTCTAGAGGA	128	84	158	146	6	0	0	28	516	34	96.0605	68.1235	93.7674	90.4385	12.1287	0	0	26.788	348.39	38.9166	0.000372342	0.000260047	0.000364411	0.000337182	2.87877e-05	0	0	6.38846e-05	0.000333496	5.12284e-05	2.31681e-05	3.03476e-05
PBS/RTT Lengths	210	64.1799	-5.95988	0.816112	1.95321e-10	1.59382e-09	yes	CAGCGGTTCCATCacTCTAGAGGAT	192	165	178	197	0	5	0	0	732	5	144.091	133.814	105.637	122.03	0	7.86758	0	0	505.572	7.86758	0.000558513	0.000510807	0.000410539	0.000454964	0	2.1408e-05	0	0	0.000483706	6.45756e-05	5.35199e-06	1.0704e-05
PBS/RTT Lengths	211	55.201	-7.04819	1.0266	7.25077e-10	5.7443e-09	yes	CAGCGGTTCCATCacTCTAGAGGATA	152	108	187	203	1	0	1	0	650	2	114.072	87.5873	110.978	125.747	2.02145	0	1.20249	0	438.384	3.22394	0.000442156	0.000334347	0.000431297	0.000468821	4.79796e-06	0	2.68063e-06	0	0.000419155	5.8696e-05	1.86965e-06	2.3255e-06
PBS/RTT Lengths	212	50.9146	-4.56918	0.958334	3.85176e-05	0.000197675	yes	CAGCGGTTCCATCacTCTAGAGGATAG	138	114	177	153	0	0	0	12	582	12	103.565	92.4533	105.043	94.7746	0	0	0	11.4806	395.836	11.4806	0.000401431	0.000352922	0.000408233	0.000353348	0	0	0	2.73791e-05	0.000378983	2.99769e-05	6.84478e-06	1.36896e-05
PBS/RTT Lengths	213	60.4309	-4.93233	0.617437	6.65797e-11	5.77968e-10	yes	CAGCGGTTCCATCacTCTAGAGGATAGA	169	122	187	216	2	0	1	8	694	11	126.83	98.9413	110.978	133.799	4.0429	0	1.20249	7.6537	470.548	12.8991	0.000491608	0.000377688	0.000431297	0.000498844	9.59592e-06	0	2.68063e-06	1.82528e-05	0.000449859	5.68498e-05	7.63232e-06	8.15314e-06
PBS/RTT Lengths	214	127.52	0.802221	0.349528	1	1	no	CAGCGGTTCCATCacTCTAGAGGATAGAA	83	144	165	132	107	101	164	93	524	465	62.2892	116.783	97.9217	81.7663	216.295	158.925	197.208	88.9743	358.76	661.403	0.00024144	0.000445796	0.000380556	0.000304849	0.000513382	0.000432441	0.000439623	0.000212188	0.00034316	8.89702e-05	0.000399408	0.000130064
PBS/RTT Lengths	215	161.04	1.11579	0.194466	0.4697	0.958187	yes	CAGCGGTTCCATCacTCTAGAGGATAGAAT	138	132	155	162	92	161	180	240	587	673	103.565	107.051	91.987	100.35	185.973	253.336	216.448	229.611	402.953	885.369	0.000401431	0.000408646	0.000357492	0.000374133	0.000441412	0.000689336	0.000482513	0.000547583	0.000385426	2.38269e-05	0.000540211	0.000108602
PBS/RTT Lengths	216	241.885	2.13256	0.213304	4.89738e-08	3.47501e-07	yes	CAGCGGTTCCATCacTCTAGAGGATAGAATG	113	106	121	180	178	237	310	497	520	1222	84.8034	85.9654	71.8092	111.5	359.818	372.923	372.772	475.486	354.078	1581	0.000328708	0.000328155	0.000279074	0.000415703	0.000854037	0.00101474	0.000830994	0.00113395	0.00033791	5.68427e-05	0.00095843	0.000142731
PBS/RTT Lengths	217	98.5138	0.451842	0.433503	1	1	no	CAGCGGTTCCATCacTCTAGAGGATAGAATGG	89	81	165	148	62	38	53	227	483	380	66.7921	65.6905	97.9217	91.6774	125.33	59.7936	63.7319	217.174	322.082	466.029	0.000258894	0.00025076	0.000380556	0.000341801	0.000297473	0.0001627	0.000142073	0.000517922	0.000308003	6.34946e-05	0.000280042	0.000172911
PBS/RTT Lengths	218	38.8811	-3.36943	0.578414	9.9583e-06	5.38144e-05	yes	CAGCGGTTCCATCacTCTAGAGGATAGAATGGC	90	92	118	120	4	3	1	11	420	19	67.5426	74.6114	70.0288	74.333	8.08579	4.72055	1.20249	10.5238	286.516	24.5327	0.000261803	0.000284814	0.000272155	0.000277136	1.91918e-05	1.28448e-05	2.68063e-06	2.50975e-05	0.000273977	9.64262e-06	1.49537e-05	9.59054e-06
PBS/RTT Lengths	219	326.239	-1.33611	0.214268	0.0852232	0.231037	yes	CAGCGGTTCCATCacTCTAGAGGATAGAATGGCG	630	605	712	792	109	136	146	129	2739	520	472.798	490.651	422.547	490.598	220.338	213.998	175.563	123.416	1876.59	733.315	0.00183262	0.00187296	0.00164216	0.0018291	0.000522977	0.000582296	0.000391372	0.000294326	0.00179421	0.000103302	0.000447743	0.000129717
PBS/RTT Lengths	220	766.501	3.4671	0.263937	1.99409e-21	3.12918e-20	yes	CAGCGGTTCCATCacTCTAGAGGATAGAATGGCGC	129	194	188	214	792	501	1480	1531	725	4304	96.811	157.333	111.571	132.561	1600.99	788.332	1779.68	1464.73	498.276	5633.73	0.000375251	0.000600586	0.000433603	0.000494225	0.00379998	0.00214508	0.00396733	0.00349312	0.000475916	9.62663e-05	0.00335138	0.000827827
PBS/RTT Lengths	221	452.029	3.92151	0.239375	5.82881e-35	1.28549e-33	yes	CAGCGGTTCCATCacTCTAGAGGATAGAATGGCGCC	59	68	89	109	517	366	805	844	325	2532	44.2779	55.1476	52.8184	67.5192	1045.09	575.907	968.004	807.466	219.763	3396.47	0.000171626	0.000210515	0.00020527	0.000251732	0.00248054	0.00156706	0.00215791	0.00192567	0.000209786	3.28457e-05	0.00203279	0.000384931
PBS/RTT Lengths	222	26.8237	-3.99879	0.73124	8.41126e-06	4.58638e-05	yes	CAGCGGTTCCATCacTCTAGAGGATAGAATGGCGCCG	58	94	66	72	1	3	2	2	290	8	43.5274	76.2334	39.1687	44.5998	2.02145	4.72055	2.40498	1.91343	203.529	11.0604	0.000168717	0.000291005	0.000152222	0.000166281	4.79796e-06	1.28448e-05	5.36125e-06	4.56319e-06	0.000194557	6.47089e-05	6.89179e-06	3.98276e-06
PBS/RTT Lengths	223	33.1628	-2.62776	0.660408	0.00363275	0.0137237	yes	CAGCGGTTCCATCacTCTAGAGGATAGAATGGCGCCGG	88	87	98	62	7	2	2	13	335	24	66.0416	70.5565	58.1595	38.4054	14.1501	3.14703	2.40498	12.4373	233.163	32.1394	0.000255985	0.000269335	0.000226027	0.000143187	3.35857e-05	8.56318e-06	5.36125e-06	2.96607e-05	0.000223633	5.66058e-05	1.92927e-05	1.43874e-05
PBS/RTT Lengths	224	21.4624	-3.07586	0.871817	0.00403394	0.0148976	yes	CAGCGGTTCCATCacTCTAGAGGATAGAATGGCGCCGGG	55	36	69	76	0	0	7	5	236	12	41.276	29.1958	40.9491	47.0776	0	0	8.41743	4.78356	158.498	13.201	0.000159991	0.000111449	0.000159142	0.000175519	0	0	1.87644e-05	1.1408e-05	0.000151525	2.77579e-05	7.54309e-06	9.21324e-06
PBS/RTT Lengths	225	37.7939	-7.31134	1.37608	1.32863e-08	9.76725e-08	yes	CCAGCGGTTCCATCacTCTAGAGGA	141	88	83	121	0	0	0	1	433	1	105.817	71.3675	49.2576	74.9525	0	0	0	0.956713	301.394	0.956713	0.000410158	0.000272431	0.000191431	0.000279445	0	0	0	2.28159e-06	0.000288366	9.0486e-05	5.70399e-07	1.1408e-06
PBS/RTT Lengths	226	73.4804	-4.01141	1.14557	0.00119159	0.00488614	yes	CCAGCGGTTCCATCacTCTAGAGGAT	217	154	229	228	0	0	0	24	828	24	162.853	124.893	135.903	141.233	0	0	0	22.9611	564.882	22.9611	0.000631236	0.000476754	0.000528166	0.000526558	0	0	0	5.47583e-05	0.000540678	6.49179e-05	1.36896e-05	2.73791e-05
PBS/RTT Lengths	227	69.8757	-4.65105	1.04893	6.65979e-05	0.000333398	yes	CCAGCGGTTCCATCacTCTAGAGGATA	129	142	310	238	0	0	13	0	819	13	96.811	115.161	183.974	147.427	0	0	15.6324	0	543.373	15.6324	0.000375251	0.000439604	0.000714984	0.000549652	0	0	3.48482e-05	0	0.000519873	0.000148676	8.71204e-06	1.74241e-05
PBS/RTT Lengths	228	137.224	-0.0422675	0.360101	1	1	no	CCAGCGGTTCCATCacTCTAGAGGATAG	125	193	233	275	74	36	131	183	826	424	93.8091	156.522	138.277	170.346	149.587	56.6466	157.526	175.078	558.955	538.838	0.000363615	0.00059749	0.000537391	0.000635102	0.000355049	0.000154137	0.000351162	0.000417532	0.0005334	0.00012013	0.00031947	0.000114341
PBS/RTT Lengths	229	103.699	-1.15867	0.374465	0.497434	1	yes	CCAGCGGTTCCATCacTCTAGAGGATAGA	183	181	275	221	45	16	47	76	860	184	137.337	146.79	163.203	136.897	90.9652	25.1763	56.517	72.7102	584.226	245.369	0.000532333	0.00056034	0.00063426	0.000510391	0.000215908	6.85055e-05	0.000125989	0.000173401	0.000559331	5.39734e-05	0.000145951	6.33608e-05
PBS/RTT Lengths	230	76.2266	-0.381435	0.353054	1	1	no	CCAGCGGTTCCATCacTCTAGAGGATAGAA	142	106	108	154	20	31	67	92	510	210	106.567	85.9654	64.0942	95.394	40.429	48.779	80.5668	88.0176	352.021	257.792	0.000413067	0.000328155	0.000249091	0.000355657	9.59592e-05	0.000132729	0.000179602	0.000209907	0.000336493	6.8165e-05	0.000154549	5.03355e-05
PBS/RTT Lengths	231	43.4014	-1.56579	1.43366	0.165261	0.40655	yes	CCAGCGGTTCCATCacTCTAGAGGATAGAAT	75	101	141	129	22	0	0	1	446	23	56.2855	81.9104	83.6785	79.908	44.4719	0	0	0.956713	301.782	45.4286	0.000218169	0.000312676	0.000325203	0.000297921	0.000105555	0	0	2.28159e-06	0.000288492	4.81897e-05	2.69592e-05	5.24083e-05
PBS/RTT Lengths	232	121.851	0.578699	0.374399	1	1	no	CCAGCGGTTCCATCacTCTAGAGGATAGAATG	132	122	147	154	63	44	119	266	555	492	99.0624	98.9413	87.2393	95.394	127.351	69.2347	143.096	254.486	380.637	594.168	0.000383978	0.000377688	0.000339041	0.000355657	0.000302271	0.00018839	0.000318995	0.000606904	0.000364091	2.06478e-05	0.00035414	0.000178221
PBS/RTT Lengths	233	136.677	0.937465	0.289921	1	1	no	CCAGCGGTTCCATCacTCTAGAGGATAGAATGG	118	134	149	132	59	105	216	190	533	570	88.5558	108.673	88.4262	81.7663	119.265	165.219	259.738	181.775	367.422	725.998	0.000343253	0.000414838	0.000343654	0.000304849	0.00028308	0.000449567	0.000579016	0.000433503	0.000351648	4.58891e-05	0.000436291	0.000121145
PBS/RTT Lengths	234	34.3186	-5.80587	0.907356	6.33458e-08	4.45605e-07	yes	CCAGCGGTTCCATCacTCTAGAGGATAGAATGGC	94	80	99	123	1	0	1	1	396	3	70.5444	64.8795	58.753	76.1913	2.02145	0	1.20249	0.956713	270.368	4.18065	0.000273439	0.000247664	0.000228334	0.000284064	4.79796e-06	0	2.68063e-06	2.28159e-06	0.000258375	2.51929e-05	2.44004e-06	1.96609e-06
PBS/RTT Lengths	235	733.76	0.796638	0.156448	1	1	no	CCAGCGGTTCCATCacTCTAGAGGATAGAATGGCG	708	591	858	984	443	743	716	852	3141	2754	531.335	479.297	509.193	609.531	895.502	1169.12	860.982	815.119	2129.36	3740.73	0.00205952	0.00182962	0.00197889	0.00227251	0.0021255	0.00318122	0.00191933	0.00194392	0.00203513	0.0001847	0.00229249	0.000599579
PBS/RTT Lengths	236	919.266	3.4177	0.224415	1.06357e-27	1.92861e-26	yes	CCAGCGGTTCCATCacTCTAGAGGATAGAATGGCGC	170	203	274	266	885	656	1796	1833	913	5170	127.58	164.632	162.609	164.772	1788.98	1032.23	2159.67	1753.65	619.593	6734.53	0.000494517	0.000628448	0.000631954	0.000614317	0.00424619	0.00280872	0.00481441	0.00418216	0.000592309	6.5639e-05	0.00401287	0.000851573
PBS/RTT Lengths	237	630.39	4.22234	0.227524	2.65872e-46	7.48109e-45	yes	CCAGCGGTTCCATCacTCTAGAGGATAGAATGGCGCC	70	90	103	107	689	530	1259	1097	370	3575	52.5331	72.9895	61.1269	66.2803	1392.78	833.964	1513.93	1049.51	252.93	4790.19	0.000203625	0.000278622	0.000237559	0.000247113	0.00330579	0.00226924	0.00337491	0.00250291	0.00024173	3.0873e-05	0.00286321	0.00055986
PBS/RTT Lengths	238	45.4932	-1.6372	0.58739	0.136057	0.348033	yes	CCAGCGGTTCCATCacTCTAGAGGATAGAATGGCGCCG	85	82	145	115	2	14	10	40	427	66	63.7902	66.5015	86.0524	71.2358	4.0429	22.0292	12.0249	38.2685	287.58	76.3655	0.000247258	0.000253856	0.000334428	0.000265588	9.59592e-06	5.99423e-05	2.68063e-05	9.12638e-05	0.000275283	4.01524e-05	4.69021e-05	3.62105e-05
PBS/RTT Lengths	239	53.4286	-0.277561	0.55412	1	1	no	CCAGCGGTTCCATCacTCTAGAGGATAGAATGGCGCCGG	42	94	106	116	4	59	42	35	358	140	31.5199	76.2334	62.9072	71.8552	8.08579	92.8375	50.5046	33.4849	242.516	184.913	0.000122175	0.000291005	0.000244478	0.000267898	1.91918e-05	0.000252614	0.000112586	7.98558e-05	0.000231389	7.52465e-05	0.000116062	9.89162e-05
PBS/RTT Lengths	240	36.7702	-0.154478	0.620694	1	1	no	CCAGCGGTTCCATCacTCTAGAGGATAGAATGGCGCCGGG	36	40	78	87	11	37	2	54	241	104	27.017	32.4398	46.2902	53.8914	22.2359	58.2201	2.40498	51.6625	159.638	134.524	0.000104721	0.000123832	0.000179899	0.000200923	5.27775e-05	0.000158419	5.36125e-06	0.000123206	0.000152344	4.5461e-05	8.49409e-05	6.88734e-05
PBS/RTT Lengths	241	75.5318	-10.7277	3.0305	1.4019e-14	1.78742e-13	yes	TCCAGCGGTTCCATCacTCTAGAGGA	183	202	255	245	0	0	0	0	885	0	137.337	163.821	151.333	151.763	0	0	0	0	604.254	0	0.000532333	0.000625352	0.000588132	0.000565819	0	0	0	0	0.000577909	3.90672e-05	0	0
PBS/RTT Lengths	242	106.329	-3.2842	0.659127	9.63692e-05	0.000473719	yes	TCCAGCGGTTCCATCacTCTAGAGGAT	258	262	326	291	15	16	0	16	1137	47	193.622	212.48	193.469	180.258	30.3217	25.1763	0	15.3074	779.829	70.8054	0.000750502	0.0008111	0.000751887	0.000672054	7.19694e-05	6.85055e-05	0	3.65055e-05	0.000746386	5.70392e-05	4.42451e-05	3.35397e-05
PBS/RTT Lengths	243	117.273	-2.48945	0.397157	6.05419e-05	0.000304952	yes	TCCAGCGGTTCCATCacTCTAGAGGATA	309	232	309	326	5	33	35	30	1176	103	231.896	188.151	183.381	201.938	10.1072	51.926	42.0871	28.7014	805.365	132.822	0.000898857	0.000718226	0.000712678	0.000752885	2.39898e-05	0.000141293	9.3822e-05	6.84478e-05	0.000770661	8.72957e-05	8.1888e-05	4.90039e-05
PBS/RTT Lengths	244	110.026	-0.538883	0.935344	0.766294	1	no	TCCAGCGGTTCCATCacTCTAGAGGATAG	235	219	192	274	100	19	0	11	920	130	176.361	177.608	113.945	169.727	202.145	29.8968	0	10.5238	637.641	242.565	0.000683597	0.000677981	0.000442829	0.000632793	0.000479796	8.13502e-05	0	2.50975e-05	0.0006093	0.000113287	0.000146561	0.000224745
PBS/RTT Lengths	245	148.413	-0.414388	0.276548	1	1	no	TCCAGCGGTTCCATCacTCTAGAGGATAGA	289	202	239	258	77	99	75	108	988	359	216.887	163.821	141.838	159.816	155.652	155.778	90.1867	103.325	682.361	504.941	0.000840678	0.000625352	0.00055123	0.000595842	0.000369443	0.000423878	0.000201047	0.000246412	0.000653275	0.000128597	0.000310195	0.000103948
PBS/RTT Lengths	246	90.1136	-2.00412	0.467059	0.0127708	0.0436026	yes	TCCAGCGGTTCCATCacTCTAGAGGATAGAA	233	177	203	238	17	41	13	21	851	92	174.86	143.546	120.473	147.427	34.3646	64.5142	15.6324	20.091	586.307	134.602	0.000677779	0.000547957	0.000468199	0.000549652	8.15653e-05	0.000175545	3.48482e-05	4.79135e-05	0.000560897	8.6695e-05	8.4968e-05	6.35108e-05
PBS/RTT Lengths	247	169.544	0.113216	0.263339	1	1	no	TCCAGCGGTTCCATCacTCTAGAGGATAGAAT	262	186	219	281	78	77	188	209	948	552	196.624	150.845	129.969	174.063	157.673	121.161	226.068	199.953	651.501	704.855	0.000762137	0.000575819	0.000505102	0.000648959	0.000374241	0.000329683	0.000503958	0.000476853	0.000623004	0.000109786	0.000421184	8.27179e-05
PBS/RTT Lengths	248	87.804	-1.46291	0.430379	0.166635	0.408332	yes	TCCAGCGGTTCCATCacTCTAGAGGATAGAATG	206	162	240	156	39	19	38	24	764	120	154.597	131.381	142.432	96.6329	78.8365	29.8968	45.6946	22.9611	525.043	177.389	0.000599238	0.00050152	0.000553536	0.000360276	0.00018712	8.13502e-05	0.000101864	5.47583e-05	0.000503643	0.00010358	0.000106273	5.72441e-05
PBS/RTT Lengths	249	177.385	0.226004	0.283493	1	1	no	TCCAGCGGTTCCATCacTCTAGAGGATAGAATGG	241	230	216	253	70	91	167	294	940	622	180.864	186.529	128.188	156.719	141.501	143.19	200.816	281.274	652.3	766.781	0.00070105	0.000712035	0.000498183	0.000584294	0.000335857	0.000389625	0.000447665	0.000670789	0.00062389	0.000101806	0.000460984	0.000147133
PBS/RTT Lengths	250	110.096	-2.71223	0.653294	0.00217736	0.00858321	yes	TCCAGCGGTTCCATCacTCTAGAGGATAGAATGGC	281	232	276	350	20	0	29	27	1139	76	210.883	188.151	163.796	216.805	40.429	0	34.8722	25.8312	779.634	101.132	0.000817407	0.000718226	0.000636567	0.000808312	9.59592e-05	0	7.77382e-05	6.1603e-05	0.000745128	8.50995e-05	5.88251e-05	4.16523e-05
PBS/RTT Lengths	251	507.421	-1.43203	0.251725	0.0584017	0.167213	yes	TCCAGCGGTTCCATCacTCTAGAGGATAGAATGGCG	910	1024	1338	1097	122	140	346	198	4369	806	682.93	830.458	794.056	679.528	246.617	220.292	416.061	189.429	2986.97	1072.4	0.00264712	0.0031701	0.00308596	0.00253348	0.000585351	0.000599423	0.000927497	0.000451756	0.00285917	0.000315781	0.000641007	0.000202254
PBS/RTT Lengths	252	527.377	2.01909	0.294641	0.000248163	0.0011638	yes	TCCAGCGGTTCCATCacTCTAGAGGATAGAATGGCGC	294	197	407	302	518	265	899	904	1200	2586	220.639	159.766	241.54	187.071	1047.11	416.982	1081.04	864.868	809.016	3410	0.000855223	0.000609873	0.000938705	0.000697458	0.00248534	0.00113462	0.00240988	0.00206256	0.000775315	0.000148901	0.0020231	0.000620274
PBS/RTT Lengths	253	378.878	2.83678	0.268568	2.36874e-12	2.32879e-11	yes	TCCAGCGGTTCCATCacTCTAGAGGATAGAATGGCGCC	139	83	179	138	287	283	765	755	539	2090	104.316	67.3125	106.23	85.483	580.156	445.305	919.904	722.318	363.341	2667.68	0.00040434	0.000256952	0.000412846	0.000318706	0.00137701	0.00121169	0.00205068	0.0017226	0.000348211	7.42225e-05	0.0015905	0.000373403
PBS/RTT Lengths	254	47.0288	-2.71209	1.04637	0.0201268	0.0651065	yes	TCCAGCGGTTCCATCacTCTAGAGGATAGAATGGCGCCG	76	136	157	130	7	0	0	22	499	29	57.0359	110.295	93.1739	80.5274	14.1501	0	0	21.0477	341.032	35.1978	0.000221078	0.000421029	0.000362105	0.00030023	3.35857e-05	0	0	5.01951e-05	0.000326111	8.5648e-05	2.09452e-05	2.5118e-05
PBS/RTT Lengths	255	72.6798	-0.201503	0.566382	1	1	no	TCCAGCGGTTCCATCacTCTAGAGGATAGAATGGCGCCGG	106	68	151	156	19	21	14	180	481	234	79.5501	55.1476	89.6132	96.6329	38.4075	33.0438	16.8349	172.208	320.944	260.494	0.000308346	0.000210515	0.000348267	0.000360276	9.11612e-05	8.99134e-05	3.75288e-05	0.000410687	0.000306851	6.79521e-05	0.000157323	0.000170749
PBS/RTT Lengths	256	67.5353	0.0518649	0.32383	1	1	no	TCCAGCGGTTCCATCacTCTAGAGGATAGAATGGCGCCGGG	65	85	103	140	23	51	61	78	393	213	48.7807	68.9345	61.1269	86.7218	46.4933	80.2493	73.3519	74.6236	265.564	274.718	0.00018908	0.000263143	0.000237559	0.000323325	0.000110353	0.000218361	0.000163518	0.000177964	0.000253277	5.58938e-05	0.000167549	4.46392e-05
PBS/RTT Lengths	257	41.1606	-3.04856	1.10225	0.0106881	0.0374312	yes	CTCCAGCGGTTCCATCacTCTAGAGGA	96	80	119	157	2	0	17	0	452	19	72.0454	64.8795	70.6223	97.2524	4.0429	0	20.4423	0	304.8	24.4852	0.000279256	0.000247664	0.000274462	0.000362586	9.59592e-06	0	4.55707e-05	0	0.000290992	4.97123e-05	1.37916e-05	2.16636e-05
PBS/RTT Lengths	258	250.004	1.38841	0.171517	0.0172419	0.0567313	yes	CTCCAGCGGTTCCATCacTCTAGAGGAT	162	176	241	225	201	193	319	376	804	1089	121.577	142.735	143.025	139.374	406.311	303.689	383.594	359.724	546.711	1453.32	0.000471245	0.000544861	0.000555843	0.000519629	0.00096439	0.000826347	0.00085512	0.000857879	0.000522895	3.76228e-05	0.000875934	6.06696e-05
PBS/RTT Lengths	259	59.9847	-4.58697	0.886018	7.7186e-06	4.25566e-05	yes	CTCCAGCGGTTCCATCacTCTAGAGGATA	175	130	218	159	1	0	11	0	682	12	131.333	105.429	129.375	98.4912	2.02145	0	13.2274	0	464.628	15.2488	0.000509061	0.000402454	0.000502795	0.000367205	4.79796e-06	0	2.94869e-05	0	0.000445379	7.14279e-05	8.57121e-06	1.4126e-05
PBS/RTT Lengths	260	71.8482	-1.29963	0.712729	0.359344	0.767603	yes	CTCCAGCGGTTCCATCacTCTAGAGGATAG	133	162	178	163	0	33	23	60	636	116	99.8129	131.381	105.637	100.969	0	51.926	27.6573	57.4028	437.8	136.986	0.000386887	0.00050152	0.000410539	0.000376443	0	0.000141293	6.16544e-05	0.000136896	0.000418847	5.69311e-05	8.49607e-05	6.74092e-05
PBS/RTT Lengths	261	85.9428	-1.33704	0.528579	0.314877	0.692559	yes	CTCCAGCGGTTCCATCacTCTAGAGGATAGA	193	171	232	147	21	5	53	64	743	143	144.841	138.68	137.684	91.0579	42.4504	7.86758	63.7319	61.2296	512.263	175.28	0.000561422	0.000529382	0.000535085	0.000339491	0.000100757	2.1408e-05	0.000142073	0.000146022	0.000491345	0.000102193	0.000102565	5.78479e-05
PBS/RTT Lengths	262	26.791	-5.83173	1.14996	3.88353e-06	2.26355e-05	yes	CTCCAGCGGTTCCATCacTCTAGAGGATAGAA	43	105	66	88	1	0	1	0	302	2	32.2703	85.1544	39.1687	54.5109	2.02145	0	1.20249	0	211.104	3.22394	0.000125084	0.000325059	0.000152222	0.000203233	4.79796e-06	0	2.68063e-06	0	0.0002014	8.85769e-05	1.86965e-06	2.3255e-06
PBS/RTT Lengths	263	74.5639	-0.311007	0.564343	1	1	no	CTCCAGCGGTTCCATCacTCTAGAGGATAGAAT	99	102	123	185	4	37	35	150	509	226	74.2968	82.7214	72.9961	114.597	8.08579	58.2201	42.0871	143.507	344.611	251.9	0.000287983	0.000315772	0.000283687	0.000427251	1.91918e-05	0.000158419	9.3822e-05	0.000342239	0.000328673	6.72393e-05	0.000153418	0.000138139
PBS/RTT Lengths	264	57.2043	-1.76972	0.547346	0.0724202	0.201618	yes	CTCCAGCGGTTCCATCacTCTAGAGGATAGAATG	98	116	164	160	13	11	36	7	538	67	73.5463	94.0753	97.3282	99.1107	26.2788	17.3087	43.2896	6.69699	364.061	93.5741	0.000285074	0.000359113	0.00037825	0.000369514	6.23735e-05	4.70975e-05	9.65026e-05	1.59712e-05	0.000347988	4.26655e-05	5.54862e-05	3.34743e-05
PBS/RTT Lengths	265	83.4729	-1.1197	0.561984	0.547199	1	yes	CTCCAGCGGTTCCATCacTCTAGAGGATAGAATGG	164	139	196	204	38	6	65	26	703	135	123.078	112.728	116.319	126.366	76.815	9.4411	78.1618	24.8745	478.491	189.292	0.000477063	0.000430317	0.000452055	0.000471131	0.000182322	2.56896e-05	0.000174241	5.93215e-05	0.000457641	2.1111e-05	0.000110394	7.96521e-05
PBS/RTT Lengths	266	50.8651	-3.20494	0.45752	4.24213e-07	2.83736e-06	yes	CTCCAGCGGTTCCATCacTCTAGAGGATAGAATGGC	110	130	149	153	3	3	12	11	542	29	82.552	105.429	88.4262	94.7746	6.06434	4.72055	14.4299	10.5238	371.182	35.7386	0.000319981	0.000402454	0.000343654	0.000353348	1.43939e-05	1.28448e-05	3.21675e-05	2.50975e-05	0.000354859	3.46872e-05	2.11259e-05	9.15767e-06
PBS/RTT Lengths	267	572.304	0.733118	0.149697	1	1	no	CTCCAGCGGTTCCATCacTCTAGAGGATAGAATGGCG	576	474	721	747	378	534	557	624	2518	2093	432.272	384.411	427.888	462.723	764.107	840.258	669.787	596.989	1707.29	2871.14	0.00167554	0.00146741	0.00166291	0.00172517	0.00181363	0.00228637	0.00149311	0.00142371	0.00163276	0.00011346	0.00175421	0.00039333
PBS/RTT Lengths	268	421.683	2.26304	0.297174	8.43085e-06	4.58638e-05	yes	CTCCAGCGGTTCCATCacTCTAGAGGATAGAATGGCGC	150	174	241	270	344	225	793	843	835	2205	112.571	141.113	143.025	167.249	695.378	354.041	953.574	806.509	563.958	2809.5	0.000436338	0.00053867	0.000555843	0.000623555	0.0016505	0.000963358	0.00212574	0.00192338	0.000538601	7.73997e-05	0.00166574	0.000507133
PBS/RTT Lengths	269	313.364	3.08786	0.289897	1.59379e-13	1.88483e-12	yes	CTCCAGCGGTTCCATCacTCTAGAGGATAGAATGGCGCC	64	68	108	144	261	229	530	758	384	1778	48.0303	55.1476	64.0942	89.1996	527.598	360.335	637.319	725.188	256.472	2250.44	0.000186171	0.000210515	0.000249091	0.000332563	0.00125227	0.000980485	0.00142073	0.00172945	0.000244585	6.41181e-05	0.00134573	0.000313584
PBS/RTT Lengths	270	66.7307	-0.0872699	0.31454	1	1	no	CTCCAGCGGTTCCATCacTCTAGAGGATAGAATGGCGCCG	79	95	93	136	31	50	39	73	403	193	59.2874	77.0444	55.1922	84.2441	62.6649	78.6758	46.8971	69.84	275.768	258.078	0.000229805	0.000294101	0.000214495	0.000314087	0.000148737	0.00021408	0.000104544	0.000166556	0.000263122	4.8414e-05	0.000158479	4.53156e-05
PBS/RTT Lengths	271	39.346	-1.20905	0.532435	0.447804	0.925084	yes	CTCCAGCGGTTCCATCacTCTAGAGGATAGAATGGCGCCGG	71	77	96	90	17	3	17	28	334	65	53.2836	62.4465	56.9726	55.7498	34.3646	4.72055	20.4423	26.788	228.452	86.3154	0.000206533	0.000238377	0.000221414	0.000207852	8.15653e-05	1.28448e-05	4.55707e-05	6.38846e-05	0.000218544	1.48342e-05	5.09663e-05	2.93573e-05
PBS/RTT Lengths	272	17.5594	-1.6537	0.971954	0.182162	0.442394	yes	CTCCAGCGGTTCCATCacTCTAGAGGATAGAATGGCGCCGGG	50	36	29	54	1	0	4	17	169	22	37.5236	29.1958	17.2105	33.4499	2.02145	0	4.80996	16.2641	117.38	23.0955	0.000145446	0.000111449	6.68856e-05	0.000124711	4.79796e-06	0	1.07225e-05	3.87871e-05	0.000112123	3.32454e-05	1.35769e-05	1.73696e-05
PBS/RTT Lengths	273	73.4274	-8.31069	1.32919	5.55796e-12	5.33564e-11	yes	TCTCCAGCGGTTCCATCacTCTAGAGGA	174	235	225	211	1	0	0	0	845	1	130.582	190.584	133.53	130.702	2.02145	0	0	0	585.398	2.02145	0.000506152	0.000727514	0.00051894	0.000487297	4.79796e-06	0	0	0	0.000559976	0.000112446	1.19949e-06	2.39898e-06
PBS/RTT Lengths	274	123.429	-1.67321	0.345255	0.0277186	0.0860015	yes	TCTCCAGCGGTTCCATCacTCTAGAGGAT	289	214	313	296	31	49	51	28	1112	159	216.887	173.553	185.754	183.355	62.6649	77.1023	61.327	26.788	759.549	227.882	0.000840678	0.000662502	0.000721903	0.000683601	0.000148737	0.000209798	0.000136712	6.38846e-05	0.000727171	7.95657e-05	0.000139783	5.98672e-05
PBS/RTT Lengths	275	114.479	-0.807679	1.24558	0.32788	0.715374	no	TCTCCAGCGGTTCCATCacTCTAGAGGATA	225	277	384	266	19	58	0	0	1152	77	168.856	224.645	227.89	164.772	38.4075	91.264	0	0	786.164	129.671	0.000654507	0.000857537	0.000885658	0.000614317	9.11612e-05	0.000248332	0	0	0.000753005	0.000138395	8.48734e-05	0.00011714
PBS/RTT Lengths	276	95.2946	-0.635204	0.495869	1	1	no	TCTCCAGCGGTTCCATCacTCTAGAGGATAG	122	183	202	199	25	12	118	71	706	226	91.5577	148.412	119.88	123.269	50.5362	18.8822	141.894	67.9266	483.118	279.239	0.000354888	0.000566532	0.000465893	0.000459583	0.000119949	5.13791e-05	0.000316314	0.000161993	0.000461724	8.64494e-05	0.000162409	0.000112276
PBS/RTT Lengths	277	248.202	0.521903	0.411136	1	1	no	TCTCCAGCGGTTCCATCacTCTAGAGGATAGA	242	270	330	311	87	177	108	640	1153	1012	181.614	218.968	195.843	192.646	175.866	278.512	129.869	612.296	789.073	1196.54	0.000703959	0.000835867	0.000761112	0.000718243	0.000417422	0.000757842	0.000289508	0.00146022	0.000754795	5.92533e-05	0.000731248	0.000524636
PBS/RTT Lengths	278	46.4405	-9.89347	2.94008	6.55937e-12	6.15223e-11	yes	TCTCCAGCGGTTCCATCacTCTAGAGGATAGAA	136	114	149	143	0	0	0	0	542	0	102.064	92.4533	88.4262	88.5802	0	0	0	0	371.524	0	0.000395613	0.000352922	0.000343654	0.000330253	0	0	0	0	0.00035561	2.82454e-05	0	0
PBS/RTT Lengths	279	73.7352	-1.68923	0.490848	0.0802508	0.219012	yes	TCTCCAGCGGTTCCATCacTCTAGAGGATAGAAT	168	130	255	129	11	14	53	20	682	98	126.079	105.429	151.333	79.908	22.2359	22.0292	63.7319	19.1343	462.75	127.131	0.000488699	0.000402454	0.000588132	0.000297921	5.27775e-05	5.99423e-05	0.000142073	4.56319e-05	0.000444302	0.000123608	7.51062e-05	4.50253e-05
PBS/RTT Lengths	280	53.1495	-4.52382	0.687146	8.37775e-08	5.79343e-07	yes	TCTCCAGCGGTTCCATCacTCTAGAGGATAGAATG	169	99	132	203	1	0	2	10	603	13	126.83	80.2884	78.3373	125.747	2.02145	0	2.40498	9.56713	411.202	13.9936	0.000491608	0.000306484	0.000304445	0.000468821	4.79796e-06	0	5.36125e-06	2.28159e-05	0.00039284	0.000101323	8.24379e-06	1.00082e-05
PBS/RTT Lengths	281	206.745	0.185711	0.231478	1	1	no	TCTCCAGCGGTTCCATCacTCTAGAGGATAGAATGG	213	274	356	284	148	117	158	221	1127	644	159.851	222.212	211.273	175.921	299.174	184.101	189.993	211.434	769.258	884.703	0.0006196	0.00084825	0.000821079	0.000655888	0.000710098	0.000500946	0.000423539	0.000504232	0.000736204	0.000115188	0.000534704	0.000122731
PBS/RTT Lengths	282	101.333	-0.288072	0.395768	1	1	no	TCTCCAGCGGTTCCATCacTCTAGAGGATAGAATGGC	187	112	228	138	63	22	92	90	665	267	140.338	90.8313	135.31	85.483	127.351	34.6174	110.629	86.1041	451.963	358.702	0.000543968	0.00034673	0.000525859	0.000318706	0.000302271	9.4195e-05	0.000246618	0.000205343	0.000433816	0.00011753	0.000212107	8.80711e-05
PBS/RTT Lengths	283	632.602	-0.612299	0.149195	1	1	no	TCTCCAGCGGTTCCATCacTCTAGAGGATAGAATGGCG	1036	930	1294	1235	273	330	455	395	4495	1453	777.49	754.224	767.943	765.011	551.855	519.26	547.133	377.902	3064.67	1996.15	0.00301364	0.0028791	0.00298448	0.00285219	0.00130984	0.00141293	0.00121969	0.00090123	0.00293235	7.87153e-05	0.00121092	0.00022104
PBS/RTT Lengths	284	914.375	3.48146	0.173445	5.13716e-47	1.55256e-45	yes	TCTCCAGCGGTTCCATCacTCTAGAGGATAGAATGGCGC	174	173	292	244	750	843	1637	1995	883	5225	130.582	140.302	173.292	151.144	1516.09	1326.47	1968.48	1908.64	595.32	6719.68	0.000506152	0.000535574	0.000673469	0.000563509	0.00359847	0.00360938	0.00438819	0.00455178	0.000569676	7.30507e-05	0.00403695	0.00050448
PBS/RTT Lengths	285	643.359	3.44169	0.232553	1.96511e-26	3.48594e-25	yes	TCTCCAGCGGTTCCATCacTCTAGAGGATAGAATGGCGCC	182	108	160	174	614	491	1217	1299	624	3621	136.586	87.5873	94.9543	107.783	1241.17	772.597	1463.43	1242.77	426.911	4719.97	0.000529424	0.000334347	0.000369024	0.000401847	0.00294595	0.00210226	0.00326232	0.00296379	0.00040866	8.50956e-05	0.00281858	0.000499109
PBS/RTT Lengths	286	37.6982	-2.97627	0.720878	0.00133102	0.00543056	yes	TCTCCAGCGGTTCCATCacTCTAGAGGATAGAATGGCGCCG	69	92	150	92	6	0	11	4	403	21	51.7826	74.6114	89.0197	56.9886	12.1287	0	13.2274	3.82685	272.402	29.1829	0.000200716	0.000284814	0.00034596	0.000212471	2.87877e-05	0	2.94869e-05	9.12638e-06	0.00026099	6.77609e-05	1.68503e-05	1.46717e-05
PBS/RTT Lengths	287	193.25	1.61379	0.312024	0.0289475	0.0891365	yes	TCTCCAGCGGTTCCATCacTCTAGAGGATAGAATGGCGCCGG	89	158	152	134	167	115	312	297	533	891	66.7921	128.137	90.2066	83.0052	337.582	180.954	375.177	284.144	368.141	1177.86	0.000258894	0.000489137	0.000350573	0.000309468	0.000801259	0.000492383	0.000836356	0.000677634	0.000352018	9.88032e-05	0.000701908	0.000155389
PBS/RTT Lengths	288	41.9931	-1.02907	0.528456	0.679815	1	yes	TCTCCAGCGGTTCCATCacTCTAGAGGATAGAATGGCGCCGGG	92	46	119	95	6	17	39	15	352	77	69.0435	37.3057	70.6223	58.847	12.1287	26.7498	46.8971	14.3507	235.818	100.126	0.000267621	0.000142407	0.000274462	0.000219399	2.87877e-05	7.27871e-05	0.000104544	3.42239e-05	0.000225972	6.0861e-05	6.00858e-05	3.5526e-05
PBS/RTT Lengths	289	65.7808	-10.4937	3.0106	1.18906e-13	1.42687e-12	yes	CTCTCCAGCGGTTCCATCacTCTAGAGGA	163	197	211	192	0	0	0	0	763	0	122.327	159.766	125.221	118.933	0	0	0	0	526.247	0	0.000474154	0.000609873	0.000486651	0.000443417	0	0	0	0	0.000503524	7.31899e-05	0	0
PBS/RTT Lengths	290	163.888	0.602543	0.327305	1	1	no	CTCTCCAGCGGTTCCATCacTCTAGAGGAT	147	187	207	197	154	139	92	171	738	556	110.32	151.656	122.847	122.03	311.303	218.719	110.629	163.598	506.853	804.249	0.000427611	0.000578915	0.000477425	0.000454964	0.000738886	0.000595141	0.000246618	0.000390153	0.000484729	6.60119e-05	0.000492699	0.000217695
PBS/RTT Lengths	291	60.2883	-6.28233	0.843115	1.9009e-10	1.56681e-09	yes	CTCTCCAGCGGTTCCATCacTCTAGAGGATA	190	144	140	218	0	0	4	0	692	4	142.59	116.783	83.085	135.038	0	0	4.80996	0	477.496	4.80996	0.000552695	0.000445796	0.000322896	0.000503463	0	0	1.07225e-05	0	0.000456212	9.90341e-05	2.68063e-06	5.36125e-06
PBS/RTT Lengths	292	83.6201	-1.89022	0.757916	0.0870785	0.235285	yes	CTCTCCAGCGGTTCCATCacTCTAGAGGATAG	262	140	216	185	20	1	52	12	803	85	196.624	113.539	128.188	114.597	40.429	1.57352	62.5295	11.4806	552.948	116.012	0.000762137	0.000433412	0.000498183	0.000427251	9.59592e-05	4.28159e-06	0.000139393	2.73791e-05	0.000530246	0.000157889	6.67531e-05	6.21356e-05
PBS/RTT Lengths	293	148.304	0.440784	0.288824	1	1	no	CTCTCCAGCGGTTCCATCacTCTAGAGGATAGA	174	140	192	224	54	160	154	150	730	518	130.582	113.539	113.945	138.755	109.158	251.763	185.183	143.507	496.822	689.611	0.000506152	0.000433412	0.000442829	0.00051732	0.00025909	0.000685055	0.000412817	0.000342239	0.000474928	4.29182e-05	0.0004248	0.000184528
PBS/RTT Lengths	294	173.764	0.868704	0.309971	1	1	no	CTCTCCAGCGGTTCCATCacTCTAGAGGATAGAA	219	140	129	200	154	113	151	252	688	670	164.354	113.539	76.5569	123.888	311.303	177.807	181.576	241.092	478.338	911.778	0.000637054	0.000433412	0.000297526	0.000461893	0.000738886	0.00048382	0.000404775	0.000574962	0.000457471	0.00013956	0.00055061	0.000143492
PBS/RTT Lengths	295	49.9892	-3.15219	0.662574	0.000290358	0.00133097	yes	CTCTCCAGCGGTTCCATCacTCTAGAGGATAGAAT	121	108	170	141	2	0	10	18	540	30	90.8072	87.5873	100.889	87.3413	4.0429	0	12.0249	17.2208	366.625	33.2886	0.00035198	0.000334347	0.000392088	0.000325634	9.59592e-06	0	2.68063e-05	4.10687e-05	0.000351012	2.94954e-05	1.93677e-05	1.82287e-05
PBS/RTT Lengths	296	81.553	0.218087	0.44025	1	1	no	CTCTCCAGCGGTTCCATCacTCTAGAGGATAGAATG	88	113	135	96	20	48	148	64	432	280	66.0416	91.6423	80.1177	59.4664	40.429	75.5288	177.968	61.2296	297.268	355.156	0.000255985	0.000349826	0.000311364	0.000221708	9.59592e-05	0.000205516	0.000396733	0.000146022	0.000284721	5.69936e-05	0.000211058	0.000131635
PBS/RTT Lengths	297	250.117	2.08498	0.19435	1.09743e-08	8.14091e-08	yes	CTCTCCAGCGGTTCCATCacTCTAGAGGATAGAATGG	134	113	136	169	180	220	380	477	552	1257	100.563	91.6423	80.7112	104.686	363.861	346.174	456.946	456.352	377.603	1623.33	0.000389796	0.000349826	0.00031367	0.000390299	0.000863632	0.00094195	0.00101864	0.00108832	0.000360898	3.67538e-05	0.000978135	9.69563e-05
PBS/RTT Lengths	298	60.8725	-2.47081	0.724248	0.0113984	0.0394114	yes	CTCTCCAGCGGTTCCATCacTCTAGAGGATAGAATGGC	139	127	183	175	15	2	2	28	624	47	104.316	102.996	108.604	108.402	30.3217	3.14703	2.40498	26.788	424.318	62.6617	0.00040434	0.000393167	0.000422071	0.000404156	7.19694e-05	8.56318e-06	5.36125e-06	6.38846e-05	0.000405934	1.19598e-05	3.74446e-05	3.53766e-05
PBS/RTT Lengths	299	481.98	0.0460461	0.209241	1	1	no	CTCTCCAGCGGTTCCATCacTCTAGAGGATAGAATGGCG	708	578	704	771	203	436	405	394	2761	1438	531.335	468.754	417.799	477.59	410.354	686.053	487.008	376.945	1895.48	1960.36	0.00205952	0.00178937	0.00162371	0.0017806	0.000973985	0.00186677	0.00108565	0.000898948	0.0018133	0.000180933	0.00120634	0.000446922
PBS/RTT Lengths	300	806.397	3.6298	0.165057	8.28584e-58	3.07329e-56	yes	CTCTCCAGCGGTTCCATCacTCTAGAGGATAGAATGGCGC	134	160	213	196	811	729	1338	1649	703	4527	100.563	129.759	126.408	121.411	1639.39	1147.09	1608.93	1577.62	478.141	5973.04	0.000389796	0.000495328	0.000491263	0.000452655	0.00389114	0.00312128	0.00358668	0.00376235	0.000457261	4.89152e-05	0.00359036	0.0003367
PBS/RTT Lengths	301	554.831	3.93532	0.22532	1.93586e-39	4.51332e-38	yes	CTCTCCAGCGGTTCCATCacTCTAGAGGATAGAATGGCGCC	96	56	102	145	508	524	959	1219	399	3210	72.0454	45.4157	60.5334	89.8191	1026.9	824.523	1153.19	1166.23	267.814	4170.84	0.000279256	0.000173365	0.000235253	0.000334872	0.00243736	0.00224355	0.00257072	0.00278126	0.000255687	6.83625e-05	0.00250823	0.000226221
PBS/RTT Lengths	302	23.2282	-1.90655	0.911114	0.101136	0.26451	yes	CTCTCCAGCGGTTCCATCacTCTAGAGGATAGAATGGCGCCG	40	48	76	67	10	0	2	8	231	20	30.0189	38.9277	45.1033	41.5026	20.2145	0	2.40498	7.6537	155.553	30.2732	0.000116357	0.000148599	0.000175286	0.000154734	4.79796e-05	0	5.36125e-06	1.82528e-05	0.000148744	2.44222e-05	1.78984e-05	2.14673e-05
PBS/RTT Lengths	303	85.1414	0.531002	0.407815	1	1	no	CTCTCCAGCGGTTCCATCacTCTAGAGGATAGAATGGCGCCGG	69	75	137	123	40	28	117	152	404	337	51.7826	60.8245	81.3047	76.1913	80.8579	44.0585	140.691	145.42	270.103	411.028	0.000200716	0.000232185	0.000315977	0.000284064	0.000191918	0.000119885	0.000313633	0.000346802	0.000258235	5.16021e-05	0.00024306	0.000105721
PBS/RTT Lengths	304	78.2028	0.866743	0.412115	1	1	no	CTCTCCAGCGGTTCCATCacTCTAGAGGATAGAATGGCGCCGGG	52	49	131	88	40	44	142	98	320	324	39.0246	39.7387	77.7439	54.5109	80.8579	69.2347	170.754	93.7578	211.018	414.604	0.000151264	0.000151694	0.000302138	0.000203233	0.000191918	0.00018839	0.000380649	0.000223596	0.000202082	7.10259e-05	0.000246138	9.10604e-05
PBS/RTT Lengths	305	230.723	0.971591	0.245041	0.966925	1	no	GCTCTCCAGCGGTTCCATCacTCTAGAGGA	163	160	341	253	140	252	246	271	917	909	122.327	129.759	202.371	156.719	283.003	396.526	295.812	259.269	611.176	1234.61	0.000474154	0.000495328	0.000786483	0.000584294	0.000671714	0.00107896	0.000659434	0.000618312	0.000585065	0.000142506	0.000757105	0.000215782
PBS/RTT Lengths	306	239.116	0.0638878	0.384865	1	1	no	GCTCTCCAGCGGTTCCATCacTCTAGAGGAT	301	279	463	332	139	78	104	472	1375	793	225.892	226.267	274.774	205.655	280.981	122.734	125.059	451.568	932.588	980.343	0.000875585	0.000863729	0.00106786	0.000766742	0.000666916	0.000333964	0.000278785	0.00107691	0.00089348	0.000126065	0.000589145	0.000367608
PBS/RTT Lengths	307	145.946	-0.606347	0.299952	1	1	no	GCTCTCCAGCGGTTCCATCacTCTAGAGGATA	204	226	379	244	61	98	57	114	1053	330	153.096	183.285	224.923	151.144	123.308	154.205	68.5419	109.065	712.448	455.12	0.00059342	0.000699651	0.000874126	0.000563509	0.000292675	0.000419596	0.000152796	0.000260102	0.000682677	0.000140367	0.000281292	0.000109876
PBS/RTT Lengths	308	228.678	0.801904	0.236586	1	1	no	GCTCTCCAGCGGTTCCATCacTCTAGAGGATAG	263	215	270	201	173	197	177	314	949	861	197.374	174.364	160.235	124.508	349.711	309.983	212.841	300.408	656.481	1172.94	0.000765046	0.000665598	0.000622728	0.000464202	0.000830047	0.000843474	0.000474471	0.000716421	0.000629394	0.000125227	0.000716103	0.000170873
PBS/RTT Lengths	309	185.339	0.142613	0.259058	1	1	no	GCTCTCCAGCGGTTCCATCacTCTAGAGGATAGA	244	226	285	267	138	79	166	187	1022	570	183.115	183.285	169.137	165.391	278.96	124.308	199.613	178.905	700.928	781.786	0.000709777	0.000699651	0.000657324	0.000616627	0.000662118	0.000338246	0.000444984	0.000426658	0.000670845	4.26924e-05	0.000468002	0.000137546
PBS/RTT Lengths	310	86.5223	-1.07414	0.72242	0.544016	1	yes	GCTCTCCAGCGGTTCCATCacTCTAGAGGATAGAA	190	198	163	172	53	6	5	66	723	130	142.59	160.577	96.7347	106.544	107.137	9.4411	6.01245	63.143	506.445	185.733	0.000552695	0.000612969	0.000375943	0.000397228	0.000254292	2.56896e-05	1.34031e-05	0.000150585	0.000484709	0.000116269	0.000110992	0.000113875
PBS/RTT Lengths	311	55.838	-3.76148	0.873548	0.000257221	0.00119938	yes	GCTCTCCAGCGGTTCCATCacTCTAGAGGATAGAAT	148	98	229	155	2	0	16	1	630	19	111.07	79.4774	135.903	96.0135	4.0429	0	19.2398	0.956713	422.464	24.2394	0.00043052	0.000303389	0.000528166	0.000357967	9.59592e-06	0	4.289e-05	2.28159e-06	0.00040501	9.7225e-05	1.36919e-05	1.98911e-05
PBS/RTT Lengths	312	96.14	-3.35423	2.43767	0.0205046	0.0658732	yes	GCTCTCCAGCGGTTCCATCacTCTAGAGGATAGAATG	269	281	262	258	0	0	20	0	1070	20	201.877	227.889	155.488	159.816	0	0	24.0498	0	745.07	24.0498	0.0007825	0.000869921	0.000604277	0.000595842	0	0	5.36125e-05	0	0.000713135	0.000135402	1.34031e-05	2.68063e-05
PBS/RTT Lengths	313	107.217	-1.6665	0.345578	0.0297652	0.0906284	yes	GCTCTCCAGCGGTTCCATCacTCTAGAGGATAGAATGG	165	249	278	275	30	24	26	70	967	150	123.828	201.937	164.983	170.346	60.6434	37.7644	31.2647	66.9699	661.095	196.642	0.000479972	0.000770855	0.000641179	0.000635102	0.000143939	0.000102758	6.96963e-05	0.000159712	0.000631777	0.000119005	0.000119026	4.07186e-05
PBS/RTT Lengths	314	107.752	-1.27178	0.405772	0.342235	0.734904	yes	GCTCTCCAGCGGTTCCATCacTCTAGAGGATAGAATGGC	221	200	215	271	43	15	38	86	907	182	165.854	162.199	127.595	167.869	86.9223	23.6027	45.6946	82.2773	623.517	238.497	0.000642872	0.000619161	0.000495876	0.000625865	0.000206312	6.42239e-05	0.000101864	0.000196217	0.000595943	6.74538e-05	0.000142154	7.00845e-05
PBS/RTT Lengths	315	668.26	-0.187433	0.222908	1	1	no	GCTCTCCAGCGGTTCCATCacTCTAGAGGATAGAATGGCG	965	928	1227	1053	276	418	330	916	4173	1940	724.206	752.602	728.181	652.272	557.92	657.73	396.822	876.349	2857.26	2488.82	0.00280711	0.0028729	0.00282995	0.00243187	0.00132424	0.00178971	0.000884607	0.00208994	0.00273546	0.000204225	0.00152212	0.000529025
PBS/RTT Lengths	316	1900	3.82314	0.168176	6.57551e-64	2.68281e-62	yes	GCTCTCCAGCGGTTCCATCacTCTAGAGGATAGAATGGCGC	325	276	444	425	1689	1629	3633	4034	1470	10985	243.904	223.834	263.498	263.263	3414.23	2563.26	4368.64	3859.38	994.499	14205.5	0.0009454	0.000854442	0.00102404	0.000981522	0.00810375	0.00697471	0.00973872	0.00920395	0.000951351	7.21598e-05	0.00850528	0.00122656
PBS/RTT Lengths	317	1384.25	4.44504	0.242143	1.21317e-46	3.53553e-45	yes	GCTCTCCAGCGGTTCCATCacTCTAGAGGATAGAATGGCGCC	93	116	276	241	1402	1406	2319	2887	726	8014	69.794	94.0753	163.796	149.285	2834.07	2212.36	2788.57	2762.03	476.951	10597	0.00027053	0.000359113	0.000636567	0.000556581	0.00672674	0.00601992	0.00621637	0.00658696	0.000455698	0.00016981	0.0063875	0.000326225
PBS/RTT Lengths	318	104.189	0.0166681	0.353907	1	1	no	GCTCTCCAGCGGTTCCATCacTCTAGAGGATAGAATGGCGCCG	189	107	174	132	62	50	127	66	602	305	141.839	86.7764	103.263	81.7663	125.33	78.6758	152.716	63.143	413.645	419.865	0.000549786	0.000331251	0.000401314	0.000304849	0.000297473	0.00021408	0.00034044	0.000150585	0.0003968	0.000109813	0.000250644	8.48626e-05
PBS/RTT Lengths	319	414.232	2.78502	0.304375	1.30216e-09	1.0217e-08	yes	GCTCTCCAGCGGTTCCATCacTCTAGAGGATAGAATGGCGCCGG	130	137	194	134	543	242	616	719	595	2120	97.5615	111.106	115.132	83.0052	1097.65	380.791	740.734	687.876	406.805	2907.05	0.00037816	0.000424125	0.000447442	0.000309468	0.00260529	0.00103615	0.00165127	0.00164047	0.000389799	6.07988e-05	0.00173329	0.000648522
PBS/RTT Lengths	320	58.2824	-0.325106	0.410263	1	1	no	GCTCTCCAGCGGTTCCATCacTCTAGAGGATAGAATGGCGCCGGG	88	73	97	133	23	16	36	90	391	165	66.0416	59.2026	57.5661	82.3858	46.4933	25.1763	43.2896	86.1041	265.196	201.063	0.000255985	0.000225994	0.000223721	0.000307159	0.000110353	6.85055e-05	9.65026e-05	0.000205343	0.000253215	3.88523e-05	0.000120176	5.93865e-05
PBS/RTT Lengths	321	56.105	-7.93633	1.33425	9.51777e-11	8.0901e-10	yes	TGCTCTCCAGCGGTTCCATCacTCTAGAGGA	181	143	178	146	0	0	0	1	648	1	135.836	115.972	105.637	90.4385	0	0	0	0.956713	447.883	0.956713	0.000526515	0.0004427	0.000410539	0.000337182	0	0	0	2.28159e-06	0.000429234	7.84602e-05	5.70399e-07	1.1408e-06
PBS/RTT Lengths	322	243.872	0.581378	0.281415	1	1	no	TGCTCTCCAGCGGTTCCATCacTCTAGAGGAT	279	248	283	311	88	151	358	349	1121	946	209.382	201.126	167.95	192.646	177.887	237.601	430.491	333.893	771.105	1179.87	0.000811589	0.000767759	0.000652711	0.000718243	0.00042222	0.00064652	0.000959665	0.000796276	0.000737576	6.82269e-05	0.00070617	0.000228447
PBS/RTT Lengths	323	181.937	-0.118483	0.261606	1	1	no	TGCTCTCCAGCGGTTCCATCacTCTAGAGGATA	204	254	332	333	63	98	133	263	1123	557	153.096	205.992	197.03	206.274	127.351	154.205	159.931	251.615	762.393	693.102	0.00059342	0.000786334	0.000765725	0.000769051	0.000302271	0.000419596	0.000356523	0.000600059	0.000728633	9.05932e-05	0.000419613	0.000129499
PBS/RTT Lengths	324	142.672	-0.123454	0.379475	1	1	no	TGCTCTCCAGCGGTTCCATCacTCTAGAGGATAG	215	154	302	218	63	32	123	225	889	443	161.352	124.893	179.226	135.038	127.351	50.3525	147.906	215.26	600.509	540.87	0.000625418	0.000476754	0.000696533	0.000503463	0.000302271	0.000137011	0.000329717	0.000513359	0.000575542	0.00010341	0.00032059	0.000154143
PBS/RTT Lengths	325	327.092	1.09416	0.181	0.523275	1	yes	TGCTCTCCAGCGGTTCCATCacTCTAGAGGATAGA	270	323	322	278	199	304	375	478	1193	1356	202.628	261.951	191.096	172.205	402.268	478.349	450.934	457.309	827.879	1788.86	0.000785409	0.000999944	0.000742661	0.000642031	0.000954794	0.0013016	0.00100524	0.0010906	0.000792511	0.000150785	0.00108806	0.000153
PBS/RTT Lengths	326	73.502	-2.37517	0.660714	0.0114921	0.0395679	yes	TGCTCTCCAGCGGTTCCATCacTCTAGAGGATAGAA	175	147	228	197	2	5	44	16	747	67	131.333	119.216	135.31	122.03	4.0429	7.86758	52.9095	15.3074	507.889	80.1274	0.000509061	0.000455083	0.000525859	0.000454964	9.59592e-06	2.1408e-05	0.000117948	3.65055e-05	0.000486242	3.66944e-05	4.63642e-05	4.89765e-05
PBS/RTT Lengths	327	117.527	0.413043	0.304969	1	1	no	TGCTCTCCAGCGGTTCCATCacTCTAGAGGATAGAAT	178	74	175	162	52	104	113	144	589	413	133.584	60.0136	103.856	100.35	105.115	163.646	135.881	137.767	397.804	542.409	0.000517788	0.000229089	0.00040362	0.000374133	0.000249494	0.000445286	0.000302911	0.00032855	0.000381158	0.000118809	0.00033156	8.26603e-05
PBS/RTT Lengths	328	69.5803	-2.77581	0.779145	0.00552592	0.0200407	yes	TGCTCTCCAGCGGTTCCATCacTCTAGAGGATAGAATG	152	132	261	201	0	2	17	34	746	53	114.072	107.051	154.894	124.508	0	3.14703	20.4423	32.5282	500.525	56.1176	0.000442156	0.000408646	0.000601971	0.000464202	0	8.56318e-06	4.55707e-05	7.75742e-05	0.000479244	8.49464e-05	3.2927e-05	3.57352e-05
PBS/RTT Lengths	329	376.853	2.26933	0.195392	3.41114e-11	3.05878e-10	yes	TGCTCTCCAGCGGTTCCATCacTCTAGAGGATAGAATGG	192	150	213	194	221	411	587	735	749	1954	144.091	121.649	126.408	120.172	446.74	646.715	705.861	703.184	512.32	2502.5	0.000558513	0.00046437	0.000491263	0.000448036	0.00106035	0.00175973	0.00157353	0.00167697	0.000490546	4.86905e-05	0.00151765	0.000314237
PBS/RTT Lengths	330	89.03	-1.05723	0.354411	0.689104	1	yes	TGCTCTCCAGCGGTTCCATCacTCTAGAGGATAGAATGGC	195	129	179	212	29	54	38	36	715	157	146.342	104.618	106.23	131.322	58.622	84.9699	45.6946	34.4417	488.512	223.728	0.00056724	0.000399359	0.000412846	0.000489606	0.000139141	0.000231206	0.000101864	8.21374e-05	0.000467263	7.76033e-05	0.000138587	6.61154e-05
PBS/RTT Lengths	331	926.871	0.62863	0.213251	1	1	no	TGCTCTCCAGCGGTTCCATCacTCTAGAGGATAGAATGGCG	1084	860	1320	956	495	493	1283	1264	4220	3535	813.513	697.455	783.373	592.186	1000.62	775.744	1542.79	1209.28	2886.53	4528.44	0.00315327	0.00266239	0.00304445	0.00220785	0.00237499	0.00211082	0.00343924	0.00288394	0.00276699	0.000428088	0.00270225	0.000586815
PBS/RTT Lengths	332	2021.52	3.99941	0.178343	3.97715e-64	1.70808e-62	yes	TGCTCTCCAGCGGTTCCATCacTCTAGAGGATAGAATGGCGC	302	218	501	389	1934	1906	3750	3985	1410	11575	226.643	176.797	297.326	240.963	3909.48	2999.12	4509.34	3812.5	941.728	15230.4	0.000878494	0.000674885	0.00115551	0.000898381	0.00927925	0.00816071	0.0100524	0.00909215	0.000901817	0.000196988	0.00914612	0.000777371
PBS/RTT Lengths	333	1294.59	4.98661	0.211779	9.83401e-80	5.3497e-78	yes	TGCTCTCCAGCGGTTCCATCacTCTAGAGGATAGAATGGCGCC	78	80	143	167	1498	1199	2255	2528	468	7480	58.5369	64.8795	84.8654	103.447	3028.13	1886.65	2711.61	2418.57	311.729	10045	0.000226896	0.000247664	0.000329815	0.00038568	0.00718734	0.00513363	0.00604481	0.00576787	0.000297514	7.36854e-05	0.00603341	0.000858643
PBS/RTT Lengths	334	95.8806	0.262669	0.288258	1	1	no	TGCTCTCCAGCGGTTCCATCacTCTAGAGGATAGAATGGCGCCG	98	95	133	187	62	49	98	106	513	315	73.5463	77.0444	78.9308	115.836	125.33	77.1023	117.844	101.412	345.357	421.688	0.000285074	0.000294101	0.000306751	0.00043187	0.000297473	0.000209798	0.000262701	0.000241849	0.000329449	6.88567e-05	0.000252955	3.68001e-05
PBS/RTT Lengths	335	442.83	3.68485	0.23523	7.60175e-31	1.47691e-29	yes	TGCTCTCCAGCGGTTCCATCacTCTAGAGGATAGAATGGCGCCGG	113	58	110	88	381	399	820	948	369	2548	84.8034	47.0376	65.2811	54.5109	770.172	627.833	986.041	906.964	251.633	3291.01	0.000328708	0.000179557	0.000253704	0.000203233	0.00182802	0.00170836	0.00219811	0.00216295	0.0002413	6.59682e-05	0.00197436	0.000243452
PBS/RTT Lengths	336	280.892	3.7107	0.306965	2.33909e-19	3.53462e-18	yes	TGCTCTCCAGCGGTTCCATCacTCTAGAGGATAGAATGGCGCCGGG	38	40	92	63	213	233	611	586	233	1643	28.518	32.4398	54.5987	39.0248	430.568	366.629	734.721	560.634	154.581	2092.55	0.000110539	0.000123832	0.000212189	0.000145496	0.00102197	0.000997611	0.00163786	0.00133701	0.000148014	4.51438e-05	0.00124861	0.00030205
Distance	1	6.106	-5.83266	2.88165	0.0030962	0.0118615	yes	TTCACCTCGATATGTGCATCTGTAAAAGCAATTGTTCCAGGAACCAGGGCGTATCTCTTCATAGCCTTATGCAGTTGCTCTCCAGCGGTTCCATCGTCTTGAGGATAGAATGGCG	22	19	16	12	0	0	0	0	69	0	16.5104	15.4089	9.49543	7.4333	0	0	0	0	48.848	0	6.39963e-05	5.88203e-05	3.69024e-05	2.77136e-05	0	0	0	0	4.68581e-05	1.7344e-05	0	0
Distance	2	86.355	1.61954	0.653547	0.160782	0.398778	yes	TTCACCTCGATATGTGCATCTGTAAAAGCAATTGTTCCAGGAACCAGGGCGTATCTCTTCATAGCCTTATGCAGTTGCTCTCCAGCGGTTCCATCGTCAAGAGGATAGAATGGCG	112	32	49	11	86	79	66	175	204	406	84.053	25.9518	29.0798	6.81386	173.845	124.308	79.3643	167.425	145.898	544.941	0.000325799	9.90657e-05	0.000113014	2.54041e-05	0.000412624	0.000338246	0.000176921	0.000399279	0.000140821	0.00012917	0.000331768	0.00010819
Distance	3	10.5223	-5.14791	1.56838	0.000526814	0.0022745	yes	TTCACCTCGATATGTGCATCTGTAAAAGCAATTGTTCCAGGAACCAGGGCGTATCTCTTCATAGCCTTATGCAGTTGCTCTCCAGCGGTTCCATCGTGTAGAGGATAGAATGGCG	45	17	34	25	0	0	0	1	121	1	33.7713	13.7869	20.1778	15.486	0	0	0	0.956713	83.222	0.956713	0.000130901	5.26286e-05	7.84176e-05	5.77366e-05	0	0	0	2.28159e-06	7.99211e-05	3.57691e-05	5.70399e-07	1.1408e-06
Distance	4	13.5168	-1.63815	0.970697	0.18293	0.44294	yes	TTCACCTCGATATGTGCATCTGTAAAAGCAATTGTTCCAGGAACCAGGGCGTATCTCTTCATAGCCTTATGCAGTTGCTCTCCAGCGGTTCCATCGACTAGAGGATAGAATGGCG	56	19	39	14	4	0	5	5	128	14	42.0265	15.4089	23.1451	8.67218	8.08579	0	6.01245	4.78356	89.2527	18.8818	0.0001629	5.88203e-05	8.99496e-05	3.23325e-05	1.91918e-05	0	1.34031e-05	1.1408e-05	8.60005e-05	5.64154e-05	1.10007e-05	8.04255e-06
Distance	5	28.7572	-3.04147	1.30609	0.0189856	0.061722	yes	TTCACCTCGATATGTGCATCTGTAAAAGCAATTGTTCCAGGAACCAGGGCGTATCTCTTCATAGCCTTATGCAGTTGCTCTCCAGCGGTTCCATCGTCTAGAGGATAGAATGGCG	95	66	102	49	0	0	0	15	312	15	71.2949	53.5256	60.5334	30.3526	0	0	0	14.3507	215.707	14.3507	0.000276348	0.000204323	0.000235253	0.000113164	0	0	0	3.42239e-05	0.000207272	6.93288e-05	8.55598e-06	1.7112e-05
Distance	6	17.2471	-2.30421	0.934092	0.0445326	0.129781	yes	TTCACCTCGATATGTGCATCTGTAAAAGCAATTGTTCCAGGAACCAGGGCGTATCTCTTCATAGCCTTATGCAGTTGCTCTCCAGCGGTTCCATGGTCTAGAGGATAGAATGGCG	51	32	68	27	1	0	9	4	178	14	38.2741	25.9518	40.3556	16.7249	2.02145	0	10.8224	3.82685	121.306	16.6707	0.000148355	9.90657e-05	0.000156835	6.23555e-05	4.79796e-06	0	2.41256e-05	9.12638e-06	0.000116653	4.42612e-05	9.5125e-06	1.04308e-05
Distance	7	24.1147	-0.279623	0.789233	1	1	no	TTCACCTCGATATGTGCATCTGTAAAAGCAATTGTTCCAGGAACCAGGGCGTATCTCTTCATAGCCTTATGCAGTTGCTCTCCAGCGGTTCCAACGTCTAGAGGATAGAATGGCG	82	29	32	20	29	6	7	0	163	42	61.5388	23.5188	18.9909	12.3888	58.622	9.4411	8.41743	0	116.437	76.4805	0.000238532	8.97783e-05	7.38048e-05	4.61893e-05	0.000139141	2.56896e-05	1.87644e-05	0	0.000112076	8.62051e-05	4.58987e-05	6.31017e-05
Distance	8	66.1138	1.15229	0.420782	0.519684	1	yes	TTCACCTCGATATGTGCATCTGTAAAAGCAATTGTTCCAGGAACCAGGGCGTATCTCTTCATAGCCTTATGCAGTTGCTCTCCAGCGGTTCCTTCGTCTAGAGGATAGAATGGCG	75	44	69	35	44	89	58	79	223	270	56.2855	35.6837	40.9491	21.6805	88.9437	140.043	69.7444	75.5803	154.599	374.311	0.000218169	0.000136215	0.000159142	8.08312e-05	0.00021111	0.000381062	0.000155476	0.000180246	0.000148589	5.68535e-05	0.000231974	0.000101964
Distance	9	32.1068	-0.347425	0.558034	1	1	no	TTCACCTCGATATGTGCATCTGTAAAAGCAATTGTTCCAGGAACCAGGGCGTATCTCTTCATAGCCTTATGCAGTTGCTCTCCAGCGGTTCGATCGTCTAGAGGATAGAATGGCG	64	58	53	37	7	39	13	17	212	76	48.0303	47.0376	31.4536	22.9193	14.1501	61.3671	15.6324	16.2641	149.441	107.414	0.000186171	0.000179557	0.000122239	8.54501e-05	3.35857e-05	0.000166982	3.48482e-05	3.87871e-05	0.000143354	4.81062e-05	6.85508e-05	6.56583e-05
Distance	10	32.2337	-0.510375	0.587233	1	1	no	TTCACCTCGATATGTGCATCTGTAAAAGCAATTGTTCCAGGAACCAGGGCGTATCTCTTCATAGCCTTATGCAGTTGCTCTCCAGCGGTTGCATCGTCTAGAGGATAGAATGGCG	90	40	62	37	15	20	4	33	229	72	67.5426	32.4398	36.7948	22.9193	30.3217	31.4703	4.80996	31.5715	159.696	98.1735	0.000261803	0.000123832	0.000142997	8.54501e-05	7.19694e-05	8.56318e-05	1.07225e-05	7.52926e-05	0.000153521	7.605e-05	6.09041e-05	3.39565e-05
Distance	11	35.8122	-0.82815	0.486859	1	1	no	TTCACCTCGATATGTGCATCTGTAAAAGCAATTGTTCCAGGAACCAGGGCGTATCTCTTCATAGCCTTATGCAGTTGCTCTCCAGCGGTACCATCGTCTAGAGGATAGAATGGCG	87	54	80	56	6	21	13	36	277	76	65.2911	43.7937	47.4772	34.6887	12.1287	33.0438	15.6324	34.4417	191.251	95.2466	0.000253076	0.000167173	0.000184512	0.00012933	2.87877e-05	8.99134e-05	3.48482e-05	8.21374e-05	0.000183523	5.17778e-05	5.89217e-05	3.15544e-05
Distance	12	22.9187	-1.05691	0.751743	0.544682	1	yes	TTCACCTCGATATGTGCATCTGTAAAAGCAATTGTTCCAGGAACCAGGGCGTATCTCTTCATAGCCTTATGCAGTTGCTCTCCAGCGGATCCATCGTCTAGAGGATAGAATGGCG	73	41	43	32	15	7	4	4	189	30	54.7845	33.2508	25.519	19.8221	30.3217	11.0146	4.80996	3.82685	133.376	49.9731	0.000212351	0.000126928	9.91752e-05	7.39028e-05	7.19694e-05	2.99711e-05	1.07225e-05	9.12638e-06	0.000128089	6.02042e-05	3.04473e-05	2.92572e-05
Distance	13	16.2963	-2.98686	0.894183	0.00605495	0.0218621	yes	TTCACCTCGATATGTGCATCTGTAAAAGCAATTGTTCCAGGAACCAGGGCGTATCTCTTCATAGCCTTATGCAGTTGCTCTCCAGCGCTTCCATCGTCTAGAGGATAGAATGGCG	58	34	46	34	1	2	0	6	172	9	43.5274	27.5738	27.2994	21.061	2.02145	3.14703	0	5.74028	119.462	10.9088	0.000168717	0.000105257	0.000106094	7.85218e-05	4.79796e-06	8.56318e-06	0	1.36896e-05	0.000114648	3.82534e-05	6.76268e-06	5.79705e-06
Distance	14	13.554	-7.60663	2.83205	1.45389e-05	7.65403e-05	yes	TTCACCTCGATATGTGCATCTGTAAAAGCAATTGTTCCAGGAACCAGGGCGTATCTCTTCATAGCCTTATGCAGTTGCTCTCCAGCCGTTCCATCGTCTAGAGGATAGAATGGCG	58	33	34	29	0	0	0	0	154	0	43.5274	26.7628	20.1778	17.9638	0	0	0	0	108.432	0	0.000168717	0.000102161	7.84176e-05	6.69744e-05	0	0	0	0	0.000104068	4.55231e-05	0	0
Distance	15	25.8327	-1.0612	0.495772	0.646401	1	yes	TTCACCTCGATATGTGCATCTGTAAAAGCAATTGTTCCAGGAACCAGGGCGTATCTCTTCATAGCCTTATGCAGTTGCTCTCCAGGGGTTCCATCGTCTAGAGGATAGAATGGCG	63	44	69	34	7	11	14	14	210	46	47.2798	35.6837	40.9491	21.061	14.1501	17.3087	16.8349	13.394	144.974	61.6876	0.000183262	0.000136215	0.000159142	7.85218e-05	3.35857e-05	4.70975e-05	3.75288e-05	3.19423e-05	0.000139285	4.48325e-05	3.75386e-05	6.7901e-06
Distance	16	117.442	2.30979	0.535237	0.00479244	0.0174582	yes	TTCACCTCGATATGTGCATCTGTAAAAGCAATTGTTCCAGGAACCAGGGCGTATCTCTTCATAGCCTTATGCAGTTGCTCTCCACCGGTTCCATCGTCTAGAGGATAGAATGGCG	104	27	47	24	146	124	138	147	202	555	78.0492	21.8968	27.8928	14.8666	295.131	195.116	165.944	140.637	142.705	796.828	0.000302528	8.35867e-05	0.000108401	5.54271e-05	0.000700502	0.000530917	0.000369927	0.000335394	0.000137486	0.000112136	0.000484185	0.000167502
Distance	17	24.4228	-1.38051	1.12712	0.260781	0.584608	yes	TTCACCTCGATATGTGCATCTGTAAAAGCAATTGTTCCAGGAACCAGGGCGTATCTCTTCATAGCCTTATGCAGTTGCTCTCCTGCGGTTCCATCGTCTAGAGGATAGAATGGCG	97	51	56	24	0	0	18	12	228	30	72.7959	41.3607	33.234	14.8666	0	0	21.6448	11.4806	162.257	33.1254	0.000282165	0.000157886	0.000129158	5.54271e-05	0	0	4.82513e-05	2.73791e-05	0.000156159	9.44396e-05	1.89076e-05	2.34365e-05
Distance	18	20.3991	-4.88492	1.11669	0.000115607	0.000561522	yes	TTCACCTCGATATGTGCATCTGTAAAAGCAATTGTTCCAGGAACCAGGGCGTATCTCTTCATAGCCTTATGCAGTTGCTCTCGAGCGGTTCCATCGTCTAGAGGATAGAATGGCG	68	53	75	34	0	0	3	0	230	3	51.0322	42.9827	44.5098	21.061	0	0	3.60747	0	159.586	3.60747	0.000197807	0.000164078	0.00017298	7.85218e-05	0	0	8.04188e-06	0	0.000153347	5.18847e-05	2.01047e-06	4.02094e-06
Distance	19	23.0329	-1.65203	0.670351	0.147589	0.371706	yes	TTCACCTCGATATGTGCATCTGTAAAAGCAATTGTTCCAGGAACCAGGGCGTATCTCTTCATAGCCTTATGCAGTTGCTCTGCAGCGGTTCCATCGTCTAGAGGATAGAATGGCG	74	26	82	33	8	4	7	8	215	27	55.535	21.0858	48.6641	20.4416	16.1716	6.29407	8.41743	7.6537	145.727	38.5368	0.00021526	8.04909e-05	0.000189125	7.62123e-05	3.83837e-05	1.71264e-05	1.87644e-05	1.82528e-05	0.000140272	7.23124e-05	2.31318e-05	1.01909e-05
Distance	20	17.9356	-1.93382	0.953627	0.102938	0.268361	yes	TTCACCTCGATATGTGCATCTGTAAAAGCAATTGTTCCAGGAACCAGGGCGTATCTCTTCATAGCCTTATGCAGTTGCTCACCAGCGGTTCCATCGTCTAGAGGATAGAATGGCG	79	25	53	18	0	7	3	7	175	17	59.2874	20.2748	31.4536	11.15	0	11.0146	3.60747	6.69699	122.166	21.3191	0.000229805	7.73951e-05	0.000122239	4.15703e-05	0	2.99711e-05	8.04188e-06	1.59712e-05	0.000117752	8.16666e-05	1.3496e-05	1.2773e-05
Distance	21	11.1022	-2.78286	1.05966	0.0201862	0.0651065	yes	TTCACCTCGATATGTGCATCTGTAAAAGCAATTGTTCCAGGAACCAGGGCGTATCTCTTCATAGCCTTATGCAGTTGCTGTCCAGCGGTTCCATCGTCTAGAGGATAGAATGGCG	22	24	54	21	1	0	4	1	121	6	16.5104	19.4639	32.0471	13.0083	2.02145	0	4.80996	0.956713	81.0296	7.78812	6.39963e-05	7.42993e-05	0.000124546	4.84987e-05	4.79796e-06	0	1.07225e-05	2.28159e-06	7.7835e-05	3.28964e-05	4.45052e-06	4.61772e-06
Distance	22	52.5958	1.83931	0.609328	0.0708304	0.197937	yes	TTCACCTCGATATGTGCATCTGTAAAAGCAATTGTTCCAGGAACCAGGGCGTATCTCTTCATAGCCTTATGCAGTTGCACTCCAGCGGTTCCATCGTCTAGAGGATAGAATGGCG	43	32	18	19	71	31	33	113	112	248	32.2703	25.9518	10.6824	11.7694	143.523	48.779	39.6822	108.109	80.6739	340.093	0.000125084	9.90657e-05	4.15152e-05	4.38798e-05	0.000340655	0.000132729	8.84607e-05	0.00025782	7.73861e-05	4.14506e-05	0.000204916	0.000115465
Distance	23	50.0085	0.723305	0.450664	1	1	no	TTCACCTCGATATGTGCATCTGTAAAAGCAATTGTTCCAGGAACCAGGGCGTATCTCTTCATAGCCTTATGCAGTTGGTCTCCAGCGGTTCCATCGTCTAGAGGATAGAATGGCG	44	58	63	43	22	22	58	112	208	214	33.0208	47.0376	37.3883	26.636	44.4719	34.6174	69.7444	107.152	144.083	255.985	0.000127993	0.000179557	0.000145303	9.93069e-05	0.000105555	9.4195e-05	0.000155476	0.000255539	0.00013804	3.35538e-05	0.000152691	7.35503e-05
Distance	24	17.3804	-8.09345	2.84863	1.65653e-06	1.03979e-05	yes	TTCACCTCGATATGTGCATCTGTAAAAGCAATTGTTCCAGGAACCAGGGCGTATCTCTTCATAGCCTTATGCAGTTCCTCTCCAGCGGTTCCATCGTCTAGAGGATAGAATGGCG	75	35	53	37	0	0	0	0	200	0	56.2855	28.3848	31.4536	22.9193	0	0	0	0	139.043	0	0.000218169	0.000108353	0.000122239	8.54501e-05	0	0	0	0	0.000133553	5.84146e-05	0	0
Distance	25	190.035	3.7411	0.41638	8.36156e-12	7.66633e-11	yes	TTCACCTCGATATGTGCATCTGTAAAAGCAATTGTTCCAGGAACCAGGGCGTATCTCTTCATAGCCTTATGCAGTAGCTCTCCAGCGGTTCCATCGTCTAGAGGATAGAATGGCG	41	36	55	13	241	230	270	257	145	998	30.7694	29.1958	32.6406	8.05274	487.169	361.909	324.672	245.875	100.658	1419.63	0.000119266	0.000111449	0.000126852	3.0023e-05	0.00115631	0.000984766	0.000723769	0.00058637	9.68974e-05	4.50243e-05	0.000862803	0.000256103
Distance	26	16.3696	-4.27327	0.998556	0.000291965	0.00133097	yes	TTCACCTCGATATGTGCATCTGTAAAAGCAATTGTTCCAGGAACCAGGGCGTATCTCTTCATAGCCTTATGCAGATGCTCTCCAGCGGTTCCATCGTCTAGAGGATAGAATGGCG	44	43	66	32	0	0	1	3	185	4	33.0208	34.8727	39.1687	19.8221	0	0	1.20249	2.87014	126.884	4.07263	0.000127993	0.00013312	0.000152222	7.39028e-05	0	0	2.68063e-06	6.84478e-06	0.000121809	3.35963e-05	2.38135e-06	3.23282e-06
Distance	27	72.7285	2.04059	0.451168	0.00869678	0.0311253	yes	TTCACCTCGATATGTGCATCTGTAAAAGCAATTGTTCCAGGAACCAGGGCGTATCTCTTCATAGCCTTATGCACTTGCTCTCCAGCGGTTCCATCGTCTAGAGGATAGAATGGCG	55	30	45	22	59	101	57	135	152	352	41.276	24.3298	26.7059	13.6277	119.265	158.925	68.5419	129.156	105.939	475.889	0.000159991	9.28741e-05	0.000103788	5.08082e-05	0.00028308	0.000432441	0.000152796	0.000308015	0.000101865	4.49812e-05	0.000294083	0.00011463
Distance	28	13.5736	-5.42005	1.5284	0.000126106	0.000608892	yes	TTCACCTCGATATGTGCATCTGTAAAAGCAATTGTTCCAGGAACCAGGGCGTATCTCTTCATAGCCTTATGCTGTTGCTCTCCAGCGGTTCCATCGTCTAGAGGATAGAATGGCG	54	31	47	21	1	0	0	0	153	1	40.5255	25.1408	27.8928	13.0083	2.02145	0	0	0	106.567	2.02145	0.000157082	9.59699e-05	0.000108401	4.84987e-05	4.79796e-06	0	0	0	0.000102488	4.46198e-05	1.19949e-06	2.39898e-06
Distance	29	60.1649	2.81206	0.598006	0.000610809	0.00262326	yes	TTCACCTCGATATGTGCATCTGTAAAAGCAATTGTTCCAGGAACCAGGGCGTATCTCTTCATAGCCTTATGGAGTTGCTCTCCAGCGGTTCCATCGTCTAGAGGATAGAATGGCG	40	8	13	15	43	107	83	76	76	309	30.0189	6.48795	7.71504	9.29163	86.9223	168.366	99.8066	72.7102	53.5135	427.805	0.000116357	2.47664e-05	2.99832e-05	3.4642e-05	0.000206312	0.00045813	0.000222492	0.000173401	5.14371e-05	4.34674e-05	0.000265084	0.000130308
Distance	30	121.807	2.63578	0.42641	3.65447e-05	0.000189939	yes	TTCACCTCGATATGTGCATCTGTAAAAGCAATTGTTCCAGGAACCAGGGCGTATCTCTTCATAGCCTTATCCAGTTGCTCTCCAGCGGTTCCATCGTCTAGAGGATAGAATGGCG	80	36	36	27	132	131	160	190	179	613	60.0378	29.1958	21.3647	16.7249	266.831	206.131	192.398	181.775	127.323	847.136	0.000232714	0.000111449	8.30304e-05	6.23555e-05	0.00063333	0.000560889	0.0004289	0.000433503	0.000122387	7.62547e-05	0.000514156	0.000100266
Distance	31	29.8132	1.95523	0.529317	0.0295802	0.0906284	yes	TTCACCTCGATATGTGCATCTGTAAAAGCAATTGTTCCAGGAACCAGGGCGTATCTCTTCATAGCCTTAAGCAGTTGCTCTCCAGCGGTTCCATCGTCTAGAGGATAGAATGGCG	14	18	22	10	30	17	49	50	64	146	10.5066	14.5979	13.0562	6.19442	60.6434	26.7498	58.922	47.8356	44.3552	194.151	4.07249e-05	5.57244e-05	5.07408e-05	2.30946e-05	0.000143939	7.27871e-05	0.000131351	0.00011408	4.25712e-05	1.44048e-05	0.000115539	3.10184e-05
Distance	32	43.8943	0.258235	0.494497	1	1	no	TTCACCTCGATATGTGCATCTGTAAAAGCAATTGTTCCAGGAACCAGGGCGTATCTCTTCATAGCCTTTTGCAGTTGCTCTCCAGCGGTTCCATCGTCTAGAGGATAGAATGGCG	68	46	79	31	42	36	26	25	224	129	51.0322	37.3057	46.8837	19.2027	84.9008	56.6466	31.2647	23.9178	154.424	196.73	0.000197807	0.000142407	0.000182206	7.15934e-05	0.000201514	0.000154137	6.96963e-05	5.70399e-05	0.000148503	5.63293e-05	0.000120597	6.90481e-05
Distance	33	16.8295	-3.32997	1.29893	0.0113871	0.0394114	yes	TTCACCTCGATATGTGCATCTGTAAAAGCAATTGTTCCAGGAACCAGGGCGTATCTCTTCATAGCCTAATGCAGTTGCTCTCCAGCGGTTCCATCGTCTAGAGGATAGAATGGCG	59	49	46	26	0	0	6	0	180	6	44.2779	39.7387	27.2994	16.1055	0	0	7.21494	0	127.421	7.21494	0.000171626	0.000151694	0.000106094	6.00461e-05	0	0	1.60838e-05	0	0.000122365	4.97838e-05	4.02094e-06	8.04188e-06
Distance	34	62.1164	1.31725	0.525659	0.33563	0.728014	yes	TTCACCTCGATATGTGCATCTGTAAAAGCAATTGTTCCAGGAACCAGGGCGTATCTCTTCATAGCCATATGCAGTTGCTCTCCAGCGGTTCCATCGTCTAGAGGATAGAATGGCG	59	42	62	23	26	108	53	85	186	272	44.2779	34.0617	36.7948	14.2472	52.5577	169.94	63.7319	81.3206	129.382	367.55	0.000171626	0.000130024	0.000142997	5.31177e-05	0.000124747	0.000462412	0.000142073	0.000193936	0.000124441	5.0626e-05	0.000230792	0.000157186
Distance	35	50.4798	1.21883	0.513559	0.43796	0.907044	yes	TTCACCTCGATATGTGCATCTGTAAAAGCAATTGTTCCAGGAACCAGGGCGTATCTCTTCATAGCGTTATGCAGTTGCTCTCCAGCGGTTCCATCGTCTAGAGGATAGAATGGCG	52	39	40	26	52	54	62	30	157	198	39.0246	31.6288	23.7386	16.1055	105.115	84.9699	74.5544	28.7014	110.497	293.341	0.000151264	0.000120736	9.2256e-05	6.00461e-05	0.000249494	0.000231206	0.000166199	6.84478e-05	0.000106076	3.90155e-05	0.000178837	8.18136e-05
Distance	36	10.9197	-3.90356	1.13169	0.00241527	0.00947529	yes	TTCACCTCGATATGTGCATCTGTAAAAGCAATTGTTCCAGGAACCAGGGCGTATCTCTTCATAGGCTTATGCAGTTGCTCTCCAGCGGTTCCATCGTCTAGAGGATAGAATGGCG	26	23	48	28	0	0	2	1	125	3	19.5123	18.6529	28.4863	17.3444	0	0	2.40498	0.956713	83.9958	3.36169	7.5632e-05	7.12035e-05	0.000110707	6.4665e-05	0	0	5.36125e-06	2.28159e-06	8.05519e-05	2.06021e-05	1.91071e-06	2.53939e-06
Distance	37	12.8544	-0.460032	0.967083	0.74803	1	no	TTCACCTCGATATGTGCATCTGTAAAAGCAATTGTTCCAGGAACCAGGGCGTATCTCTTCATACCCTTATGCAGTTGCTCTCCAGCGGTTCCATCGTCTAGAGGATAGAATGGCG	41	15	24	31	0	0	22	0	111	22	30.7694	12.1649	14.2432	19.2027	0	0	26.4548	0	76.3801	26.4548	0.000119266	4.6437e-05	5.53536e-05	7.15934e-05	0	0	5.89738e-05	0	7.31625e-05	3.24519e-05	1.47435e-05	2.94869e-05
Distance	38	38.3331	0.800084	0.589393	0.957832	1	no	TTCACCTCGATATGTGCATCTGTAAAAGCAATTGTTCCAGGAACCAGGGCGTATCTCTTCATTGCCTTATGCAGTTGCTCTCCAGCGGTTCCATCGTCTAGAGGATAGAATGGCG	47	26	50	24	20	15	94	30	147	159	35.2722	21.0858	29.6732	14.8666	40.429	23.6027	113.034	28.7014	100.898	205.767	0.000136719	8.04909e-05	0.00011532	5.54271e-05	9.59592e-05	6.42239e-05	0.000251979	6.84478e-05	9.69893e-05	3.61206e-05	0.000120152	8.90036e-05
Distance	39	58.1129	0.830235	0.522683	0.985672	1	no	TTCACCTCGATATGTGCATCTGTAAAAGCAATTGTTCCAGGAACCAGGGCGTATCTCTTCAAAGCCTTATGCAGTTGCTCTCCAGCGGTTCCATCGTCTAGAGGATAGAATGGCG	51	44	97	37	15	90	42	92	229	239	38.2741	35.6837	57.5661	22.9193	30.3217	141.616	50.5046	88.0176	154.443	310.46	0.000148355	0.000136215	0.000223721	8.54501e-05	7.19694e-05	0.000385343	0.000112586	0.000209907	0.000148435	5.71092e-05	0.000194951	0.000139501
Distance	40	19.4849	-2.43494	1.04215	0.0406301	0.120124	yes	TTCACCTCGATATGTGCATCTGTAAAAGCAATTGTTCCAGGAACCAGGGCGTATCTCTTCTTAGCCTTATGCAGTTGCTCTCCAGCGGTTCCATCGTCTAGAGGATAGAATGGCG	49	53	54	45	0	3	0	12	201	15	36.7732	42.9827	32.0471	27.8749	0	4.72055	0	11.4806	139.678	16.2011	0.000142537	0.000164078	0.000124546	0.000103926	0	1.28448e-05	0	2.73791e-05	0.000133772	2.56331e-05	1.0056e-05	1.30399e-05
Distance	41	17.6138	-0.414507	0.959289	0.782789	1	no	TTCACCTCGATATGTGCATCTGTAAAAGCAATTGTTCCAGGAACCAGGGCGTATCTCTTGATAGCCTTATGCAGTTGCTCTCCAGCGGTTCCATCGTCTAGAGGATAGAATGGCG	46	43	37	18	19	0	0	0	144	19	34.5218	34.8727	21.9582	11.15	38.4075	0	0	0	102.503	38.4075	0.00013381	0.00013312	8.53368e-05	4.15703e-05	9.11612e-05	0	0	0	9.84593e-05	4.4195e-05	2.27903e-05	4.55806e-05
Distance	42	16.0062	-0.366028	0.677036	1	1	no	TTCACCTCGATATGTGCATCTGTAAAAGCAATTGTTCCAGGAACCAGGGCGTATCTCTACATAGCCTTATGCAGTTGCTCTCCAGCGGTTCCATCGTCTAGAGGATAGAATGGCG	31	20	37	26	0	17	11	11	114	39	23.2647	16.2199	21.9582	16.1055	0	26.7498	13.2274	10.5238	77.5482	50.501	9.01766e-05	6.19161e-05	8.53368e-05	6.00461e-05	0	7.27871e-05	2.94869e-05	2.50975e-05	7.43689e-05	1.56034e-05	3.18429e-05	3.02294e-05
Distance	43	10.8743	-5.10261	1.6032	0.000622081	0.00265769	yes	TTCACCTCGATATGTGCATCTGTAAAAGCAATTGTTCCAGGAACCAGGGCGTATCTCATCATAGCCTTATGCAGTTGCTCTCCAGCGGTTCCATCGTCTAGAGGATAGAATGGCG	42	12	50	24	0	0	1	0	128	1	31.5199	9.73193	29.6732	14.8666	0	0	1.20249	0	85.7916	1.20249	0.000122175	3.71496e-05	0.00011532	5.54271e-05	0	0	2.68063e-06	0	8.25179e-05	4.25865e-05	6.70157e-07	1.34031e-06
Distance	44	26.284	0.238033	0.543699	1	1	no	TTCACCTCGATATGTGCATCTGTAAAAGCAATTGTTCCAGGAACCAGGGCGTATCTGTTCATAGCCTTATGCAGTTGCTCTCCAGCGGTTCCATCGTCTAGAGGATAGAATGGCG	48	20	32	36	19	5	22	46	136	92	36.0227	16.2199	18.9909	22.2999	38.4075	7.86758	26.4548	44.0088	93.5333	116.739	0.000139628	6.19161e-05	7.38048e-05	8.31407e-05	9.11612e-05	2.1408e-05	5.89738e-05	0.000104953	8.96225e-05	3.44501e-05	6.91241e-05	3.71897e-05
Distance	45	81.0363	2.58136	0.430386	7.2141e-05	0.000358945	yes	TTCACCTCGATATGTGCATCTGTAAAAGCAATTGTTCCAGGAACCAGGGCGTATCACTTCATAGCCTTATGCAGTTGCTCTCCAGCGGTTCCATCGTCTAGAGGATAGAATGGCG	32	35	39	19	65	135	70	139	125	409	24.0151	28.3848	23.1451	11.7694	131.394	212.425	84.1743	132.983	87.3144	560.976	9.30855e-05	0.000108353	8.99496e-05	4.38798e-05	0.000311867	0.000578015	0.000187644	0.000317142	8.3817e-05	2.78119e-05	0.000348667	0.000164192
Distance	46	17.2937	-1.27091	0.91716	0.349646	0.748848	yes	TTCACCTCGATATGTGCATCTGTAAAAGCAATTGTTCCAGGAACCAGGGCGTATGTCTTCATAGCCTTATGCAGTTGCTCTCCAGCGGTTCCATCGTCTAGAGGATAGAATGGCG	63	33	45	14	1	6	1	17	155	25	47.2798	26.7628	26.7059	8.67218	2.02145	9.4411	1.20249	16.2641	109.421	28.9292	0.000183262	0.000102161	0.000103788	3.23325e-05	4.79796e-06	2.56896e-05	2.68063e-06	3.87871e-05	0.000105386	6.16832e-05	1.79888e-05	1.73225e-05
Distance	47	15.0984	-4.99313	1.27648	0.000325837	0.00146897	yes	TTCACCTCGATATGTGCATCTGTAAAAGCAATTGTTCCAGGAACCAGGGCGTAACTCTTCATAGCCTTATGCAGTTGCTCTCCAGCGGTTCCATCGTCTAGAGGATAGAATGGCG	64	38	33	33	0	0	0	2	168	2	48.0303	30.8178	19.5843	20.4416	0	0	0	1.91343	118.874	1.91343	0.000186171	0.000117641	7.61112e-05	7.62123e-05	0	0	0	4.56319e-06	0.000114034	5.19146e-05	1.1408e-06	2.28159e-06
Distance	48	13.5299	-1.31822	1.27477	0.253635	0.576507	yes	TTCACCTCGATATGTGCATCTGTAAAAGCAATTGTTCCAGGAACCAGGGCGTTTCTCTTCATAGCCTTATGCAGTTGCTCTCCAGCGGTTCCATCGTCTAGAGGATAGAATGGCG	12	36	63	27	0	1	0	15	138	16	9.00567	29.1958	37.3883	16.7249	0	1.57352	0	14.3507	92.3147	15.9242	3.49071e-05	0.000111449	0.000145303	6.23555e-05	0	4.28159e-06	0	3.42239e-05	8.85037e-05	4.93592e-05	9.62638e-06	1.65221e-05
Distance	49	9.65681	-6.90928	2.82612	0.000186629	0.000885403	yes	TTCACCTCGATATGTGCATCTGTAAAAGCAATTGTTCCAGGAACCAGGGCGAATCTCTTCATAGCCTTATGCAGTTGCTCTCCAGCGGTTCCATCGTCTAGAGGATAGAATGGCG	38	13	32	31	0	0	0	0	114	0	28.518	10.5429	18.9909	19.2027	0	0	0	0	77.2545	0	0.000110539	4.02454e-05	7.38048e-05	7.15934e-05	0	0	0	0	7.40457e-05	2.87535e-05	0	0
Distance	50	20.5143	-4.50954	1.2269	0.000463778	0.002013	yes	TTCACCTCGATATGTGCATCTGTAAAAGCAATTGTTCCAGGAACCAGGGCCTATCTCTTCATAGCCTTATGCAGTTGCTCTCCAGCGGTTCCATCGTCTAGAGGATAGAATGGCG	72	37	84	39	3	0	0	0	232	3	54.034	30.0068	49.851	24.1582	6.06434	0	0	0	158.05	6.06434	0.000209442	0.000114545	0.000193738	9.00691e-05	1.43939e-05	0	0	0	0.000151948	5.85377e-05	3.59847e-06	7.19694e-06
Distance	51	13.9673	-2.68503	1.0185	0.0211899	0.0675426	yes	TTCACCTCGATATGTGCATCTGTAAAAGCAATTGTTCCAGGAACCAGGGGGTATCTCTTCATAGCCTTATGCAGTTGCTCTCCAGCGGTTCCATCGTCTAGAGGATAGAATGGCG	38	33	63	13	2	2	0	4	147	8	28.518	26.7628	37.3883	8.05274	4.0429	3.14703	0	3.82685	100.722	11.0168	0.000110539	0.000102161	0.000145303	3.0023e-05	9.59592e-06	8.56318e-06	0	9.12638e-06	9.70067e-05	4.84048e-05	6.82137e-06	4.56714e-06
Distance	52	61.4658	1.31446	0.516637	0.336349	0.728014	yes	TTCACCTCGATATGTGCATCTGTAAAAGCAATTGTTCCAGGAACCAGGCCGTATCTCTTCATAGCCTTATGCAGTTGCTCTCCAGCGGTTCCATCGTCTAGAGGATAGAATGGCG	25	34	106	30	68	47	56	89	195	260	18.7618	27.5738	62.9072	18.5833	137.458	73.9553	67.3394	85.1474	127.826	363.901	7.2723e-05	0.000105257	0.000244478	6.92839e-05	0.000326261	0.000201235	0.000150115	0.000203062	0.000122936	8.26337e-05	0.000220168	7.48649e-05
Distance	53	52.5846	0.998788	0.679699	0.645677	1	no	TTCACCTCGATATGTGCATCTGTAAAAGCAATTGTTCCAGGAACCAGCGCGTATCTCTTCATAGCCTTATGCAGTTGCTCTCCAGCGGTTCCATCGTCTAGAGGATAGAATGGCG	49	38	65	22	54	5	98	69	174	226	36.7732	30.8178	38.5752	13.6277	109.158	7.86758	117.844	66.0132	119.794	300.883	0.000142537	0.000117641	0.000149916	5.08082e-05	0.00025909	2.1408e-05	0.000262701	0.00015743	0.000115225	4.51102e-05	0.000175157	0.000113522
Distance	54	30.3516	-0.289586	0.528974	1	1	no	TTCACCTCGATATGTGCATCTGTAAAAGCAATTGTTCCAGGAACCACGGCGTATCTCTTCATAGCCTTATGCAGTTGCTCTCCAGCGGTTCCATCGTCTAGAGGATAGAATGGCG	83	26	55	36	9	10	38	26	200	83	62.2892	21.0858	32.6406	22.2999	18.193	15.7352	45.6946	24.8745	138.316	104.497	0.00024144	8.04909e-05	0.000126852	8.31407e-05	4.31816e-05	4.28159e-05	0.000101864	5.93215e-05	0.000132981	7.53664e-05	6.17957e-05	2.77986e-05
Distance	55	14.1123	-2.25892	0.816189	0.0375764	0.111906	yes	TTCACCTCGATATGTGCATCTGTAAAAGCAATTGTTCCAGGAACCTGGGCGTATCTCTTCATAGCCTTATGCAGTTGCTCTCCAGCGGTTCCATCGTCTAGAGGATAGAATGGCG	56	21	39	25	2	1	4	5	141	12	42.0265	17.0309	23.1451	15.486	4.0429	1.57352	4.80996	4.78356	97.6885	15.2099	0.0001629	6.50119e-05	8.99496e-05	5.77366e-05	9.59592e-06	4.28159e-06	1.07225e-05	1.1408e-05	9.38994e-05	4.80238e-05	9.002e-06	3.23439e-06
Distance	56	15.3292	-1.92933	0.906202	0.100756	0.264362	yes	TTCACCTCGATATGTGCATCTGTAAAAGCAATTGTTCCAGGAACGAGGGCGTATCTCTTCATAGCCTTATGCAGTTGCTCTCCAGCGGTTCCATCGTCTAGAGGATAGAATGGCG	40	30	69	14	0	5	5	5	153	15	30.0189	24.3298	40.9491	8.67218	0	7.86758	6.01245	4.78356	103.97	18.6636	0.000116357	9.28741e-05	0.000159142	3.23325e-05	0	2.1408e-05	1.34031e-05	1.1408e-05	0.000100176	5.28987e-05	1.15548e-05	8.83244e-06
Distance	57	42.5744	0.856819	0.670841	0.809331	1	no	TTCACCTCGATATGTGCATCTGTAAAAGCAATTGTTCCAGGAAGCAGGGCGTATCTCTTCATAGCCTTATGCAGTTGCTCTCCAGCGGTTCCATCGTCTAGAGGATAGAATGGCG	51	45	43	8	12	23	46	125	147	206	38.2741	36.4947	25.519	4.95553	24.2574	36.1909	55.3145	119.589	105.243	235.352	0.000148355	0.000139311	9.91752e-05	1.84757e-05	5.75755e-05	9.84766e-05	0.000123309	0.000285199	0.000101329	5.92267e-05	0.00014114	9.97901e-05
Distance	58	26.4659	-2.47488	0.797329	0.0166411	0.0551567	yes	TTCACCTCGATATGTGCATCTGTAAAAGCAATTGTTCCAGGATCCAGGGCGTATCTCTTCATAGCCTTATGCAGTTGCTCTCCAGCGGTTCCATCGTCTAGAGGATAGAATGGCG	80	63	85	38	7	0	4	8	266	19	60.0378	51.0926	50.4445	23.5388	14.1501	0	4.80996	7.6537	185.114	26.6138	0.000232714	0.000195036	0.000196044	8.77596e-05	3.35857e-05	0	1.07225e-05	1.82528e-05	0.000177888	6.25904e-05	1.56402e-05	1.41146e-05
Distance	59	30.5117	0.358658	0.561236	1	1	no	TTCACCTCGATATGTGCATCTGTAAAAGCAATTGTTCCAGGTACCAGGGCGTATCTCTTCATAGCCTTATGCAGTTGCTCTCCAGCGGTTCCATCGTCTAGAGGATAGAATGGCG	50	31	37	28	18	8	17	76	146	119	37.5236	25.1408	21.9582	17.3444	36.3861	12.5881	20.4423	72.7102	101.967	142.127	0.000145446	9.59699e-05	8.53368e-05	6.4665e-05	8.63632e-05	3.42527e-05	4.55707e-05	0.000173401	9.78544e-05	3.42868e-05	8.4897e-05	6.31045e-05
Distance	60	30.8706	0.513241	0.509446	1	1	no	TTCACCTCGATATGTGCATCTGTAAAAGCAATTGTTCCAGCAACCAGGGCGTATCTCTTCATAGCCTTATGCAGTTGCTCTCCAGCGGTTCCATCGTCTAGAGGATAGAATGGCG	36	41	35	24	27	26	12	43	136	108	27.017	33.2508	20.7713	14.8666	54.5791	40.9114	14.4299	41.1386	95.9056	151.059	0.000104721	0.000126928	8.0724e-05	5.54271e-05	0.000129545	0.000111321	3.21675e-05	9.81086e-05	9.19501e-05	3.08031e-05	9.27856e-05	4.24174e-05
Distance	61	16.2096	-1.17852	0.848431	0.418465	0.875557	yes	TTCACCTCGATATGTGCATCTGTAAAAGCAATTGTTCCACGAACCAGGGCGTATCTCTTCATAGCCTTATGCAGTTGCTCTCCAGCGGTTCCATCGTCTAGAGGATAGAATGGCG	36	29	45	35	4	6	11	0	145	21	27.017	23.5188	26.7059	21.6805	8.08579	9.4411	13.2274	0	98.9222	30.7543	0.000104721	8.97783e-05	0.000103788	8.08312e-05	1.91918e-05	2.56896e-05	2.94869e-05	0	9.47797e-05	1.15406e-05	1.85921e-05	1.31034e-05
Distance	62	19.4971	-1.90783	0.909885	0.103954	0.270148	yes	TTCACCTCGATATGTGCATCTGTAAAAGCAATTGTTCCTGGAACCAGGGCGTATCTCTTCATAGCCTTATGCAGTTGCTCTCCAGCGGTTCCATCGTCTAGAGGATAGAATGGCG	46	56	65	21	3	5	0	11	188	19	34.5218	45.4157	38.5752	13.0083	6.06434	7.86758	0	10.5238	131.521	24.4558	0.00013381	0.000173365	0.000149916	4.84987e-05	1.43939e-05	2.1408e-05	0	2.50975e-05	0.000126398	5.44127e-05	1.52248e-05	1.10783e-05
Distance	63	24.1714	-0.394184	0.680606	1	1	no	TTCACCTCGATATGTGCATCTGTAAAAGCAATTGTTCGAGGAACCAGGGCGTATCTCTTCATAGCCTTATGCAGTTGCTCTCCAGCGGTTCCATCGTCTAGAGGATAGAATGGCG	67	23	56	25	15	7	27	2	171	51	50.2817	18.6529	33.234	15.486	30.3217	11.0146	32.4672	1.91343	117.655	75.717	0.000194898	7.12035e-05	0.000129158	5.77366e-05	7.19694e-05	2.99711e-05	7.23769e-05	4.56319e-06	0.000113249	6.26341e-05	4.47202e-05	3.33543e-05
Distance	64	9.60992	-2.32119	1.21352	0.0652718	0.184937	yes	TTCACCTCGATATGTGCATCTGTAAAAGCAATTGTTGCAGGAACCAGGGCGTATCTCTTCATAGCCTTATGCAGTTGCTCTCCAGCGGTTCCATCGTCTAGAGGATAGAATGGCG	21	14	35	35	0	1	0	6	105	7	15.7599	11.3539	20.7713	21.6805	0	1.57352	0	5.74028	69.5656	7.31379	6.10874e-05	4.33412e-05	8.0724e-05	8.08312e-05	0	4.28159e-06	0	1.36896e-05	6.6496e-05	1.80123e-05	4.49279e-06	6.45486e-06
Distance	65	19.6669	-0.791801	0.818589	0.733678	1	no	TTCACCTCGATATGTGCATCTGTAAAAGCAATTGTACCAGGAACCAGGGCGTATCTCTTCATAGCCTTATGCAGTTGCTCTCCAGCGGTTCCATCGTCTAGAGGATAGAATGGCG	43	28	59	36	0	21	6	5	166	32	32.2703	22.7078	35.0144	22.2999	0	33.0438	7.21494	4.78356	112.292	45.0423	0.000125084	8.66825e-05	0.000136078	8.31407e-05	0	8.99134e-05	1.60838e-05	1.1408e-05	0.000107746	2.67854e-05	2.93513e-05	4.0936e-05
Distance	66	8.55234	-0.921891	1.02837	0.487224	0.984097	no	TTCACCTCGATATGTGCATCTGTAAAAGCAATTGATCCAGGAACCAGGGCGTATCTCTTCATAGCCTTATGCAGTTGCTCTCCAGCGGTTCCATCGTCTAGAGGATAGAATGGCG	31	12	15	20	0	0	3	11	78	14	23.2647	9.73193	8.90197	12.3888	0	0	3.60747	10.5238	54.2874	14.1313	9.01766e-05	3.71496e-05	3.4596e-05	4.61893e-05	0	0	8.04188e-06	2.50975e-05	5.20279e-05	2.59142e-05	8.28486e-06	1.18322e-05
Distance	67	21.5911	-0.772599	0.809589	0.757952	1	no	TTCACCTCGATATGTGCATCTGTAAAAGCAATTCTTCCAGGAACCAGGGCGTATCTCTTCATAGCCTTATGCAGTTGCTCTCCAGCGGTTCCATCGTCTAGAGGATAGAATGGCG	51	44	35	44	7	19	0	7	174	33	38.2741	35.6837	20.7713	27.2554	14.1501	29.8968	0	6.69699	121.985	50.7439	0.000148355	0.000136215	8.0724e-05	0.000101616	3.35857e-05	8.13502e-05	0	1.59712e-05	0.000116728	3.11163e-05	3.27268e-05	3.51984e-05
Distance	68	49.1365	1.30209	0.412188	0.311124	0.689619	yes	TTCACCTCGATATGTGCATCTGTAAAAGCAATAGTTCCAGGAACCAGGGCGTATCTCTTCATAGCCTTATGCAGTTGCTCTCCAGCGGTTCCATCGTCTAGAGGATAGAATGGCG	51	38	40	24	29	42	66	85	153	222	38.2741	30.8178	23.7386	14.8666	58.622	66.0877	79.3643	81.3206	107.697	285.395	0.000148355	0.000117641	9.2256e-05	5.54271e-05	0.000139141	0.000179827	0.000176921	0.000193936	0.00010342	3.93672e-05	0.000172456	2.34204e-05
Distance	69	37.3621	0.604234	0.448081	1	1	no	TTCACCTCGATATGTGCATCTGTAAAAGCAAATGTTCCAGGAACCAGGGCGTATCTCTTCATAGCCTTATGCAGTTGCTCTCCAGCGGTTCCATCGTCTAGAGGATAGAATGGCG	46	45	39	32	20	23	28	78	162	149	34.5218	36.4947	23.1451	19.8221	40.429	36.1909	33.6697	74.6236	113.984	184.913	0.00013381	0.000139311	8.99496e-05	7.39028e-05	9.59592e-05	9.84766e-05	7.50576e-05	0.000177964	0.000109243	3.22945e-05	0.000111864	4.52996e-05
Distance	70	15.9677	-0.917421	0.749707	0.67539	1	no	TTCACCTCGATATGTGCATCTGTAAAAGCATTTGTTCCAGGAACCAGGGCGTATCTCTTCATAGCCTTATGCAGTTGCTCTCCAGCGGTTCCATCGTCTAGAGGATAGAATGGCG	45	27	37	21	9	7	1	7	130	24	33.7713	21.8968	21.9582	13.0083	18.193	11.0146	1.20249	6.69699	90.6346	37.1071	0.000130901	8.35867e-05	8.53368e-05	4.84987e-05	4.31816e-05	2.99711e-05	2.68063e-06	1.59712e-05	8.70809e-05	3.3784e-05	2.29511e-05	1.74944e-05
Distance	71	25.9389	-1.78705	0.867566	0.128883	0.331763	yes	TTCACCTCGATATGTGCATCTGTAAAAGCTATTGTTCCAGGAACCAGGGCGTATCTCTTCATAGCCTTATGCAGTTGCTCTCCAGCGGTTCCATCGTCTAGAGGATAGAATGGCG	54	50	103	47	4	13	0	8	254	25	40.5255	40.5497	61.1269	29.1138	8.08579	20.4557	0	7.6537	171.316	36.1952	0.000157082	0.00015479	0.000237559	0.000108545	1.91918e-05	5.56607e-05	0	1.82528e-05	0.000164494	5.35971e-05	2.32763e-05	2.33271e-05
Distance	72	11.4585	-1.12608	1.08253	0.367852	0.779654	yes	TTCACCTCGATATGTGCATCTGTAAAAGGAATTGTTCCAGGAACCAGGGCGTATCTCTTCATAGCCTTATGCAGTTGCTCTCCAGCGGTTCCATCGTCTAGAGGATAGAATGGCG	33	17	44	15	0	7	0	7	109	14	24.7656	13.7869	26.1124	9.29163	0	11.0146	0	6.69699	73.9566	17.7116	9.59944e-05	5.26286e-05	0.000101482	3.4642e-05	0	2.99711e-05	0	1.59712e-05	7.11867e-05	3.27268e-05	1.14856e-05	1.44415e-05
Distance	73	10.5653	-3.24755	1.48135	0.0181174	0.0591351	yes	TTCACCTCGATATGTGCATCTGTAAAACCAATTGTTCCAGGAACCAGGGCGTATCTCTTCATAGCCTTATGCAGTTGCTCTCCAGCGGTTCCATCGTCTAGAGGATAGAATGGCG	36	20	47	14	0	3	0	0	117	3	27.017	16.2199	27.8928	8.67218	0	4.72055	0	0	79.8019	4.72055	0.000104721	6.19161e-05	0.000108401	3.23325e-05	0	1.28448e-05	0	0	7.68426e-05	3.64101e-05	3.21119e-06	6.42239e-06
Distance	74	46.8207	0.837077	0.576946	0.919858	1	no	TTCACCTCGATATGTGCATCTGTAAATGCAATTGTTCCAGGAACCAGGGCGTATCTCTTCATAGCCTTATGCAGTTGCTCTCCAGCGGTTCCATCGTCTAGAGGATAGAATGGCG	47	43	64	22	13	63	24	103	176	203	35.2722	34.8727	37.9817	13.6277	26.2788	99.1315	28.8597	98.5414	121.754	252.812	0.000136719	0.00013312	0.00014761	5.08082e-05	6.23735e-05	0.00026974	6.43351e-05	0.000235004	0.000117064	4.45981e-05	0.000157863	0.00011005
Distance	75	24.947	-0.788801	0.709734	0.841386	1	no	TTCACCTCGATATGTGCATCTGTAATAGCAATTGTTCCAGGAACCAGGGCGTATCTCTTCATAGCCTTATGCAGTTGCTCTCCAGCGGTTCCATCGTCTAGAGGATAGAATGGCG	71	43	58	23	17	8	2	14	195	41	53.2836	34.8727	34.4209	14.2472	34.3646	12.5881	2.40498	13.394	136.824	62.7517	0.000206533	0.00013312	0.000133771	5.31177e-05	8.15653e-05	3.42527e-05	5.36125e-06	3.19423e-05	0.000131635	6.26672e-05	3.82804e-05	3.16946e-05
Distance	76	19.9689	-3.22815	0.827775	0.00166237	0.00664722	yes	TTCACCTCGATATGTGCATCTGTATAAGCAATTGTTCCAGGAACCAGGGCGTATCTCTTCATAGCCTTATGCAGTTGCTCTCCAGCGGTTCCATCGTCTAGAGGATAGAATGGCG	71	44	61	37	0	3	1	6	213	10	53.2836	35.6837	36.2013	22.9193	0	4.72055	1.20249	5.74028	148.088	11.6633	0.000206533	0.000136215	0.00014069	8.54501e-05	0	1.28448e-05	2.68063e-06	1.36896e-05	0.000142222	4.96569e-05	7.30374e-06	6.98092e-06
Distance	77	72.1361	2.10182	0.472584	0.00781534	0.0280939	yes	TTCACCTCGATATGTGCATCTGTTAAAGCAATTGTTCCAGGAACCAGGGCGTATCTCTTCATAGCCTTATGCAGTTGCTCTCCAGCGGTTCCATCGTCTAGAGGATAGAATGGCG	45	22	39	42	30	120	125	80	148	355	33.7713	17.8419	23.1451	26.0166	60.6434	188.822	150.311	76.537	100.775	476.314	0.000130901	6.81077e-05	8.99496e-05	9.69975e-05	0.000143939	0.000513791	0.000335078	0.000182528	9.64891e-05	2.60304e-05	0.000293834	0.000168266
Distance	78	12.4	-1.14542	1.3777	0.255188	0.576825	yes	TTCACCTCGATATGTGCATCTGAAAAAGCAATTGTTCCAGGAACCAGGGCGTATCTCTTCATAGCCTTATGCAGTTGCTCTCCAGCGGTTCCATCGTCTAGAGGATAGAATGGCG	51	15	39	20	0	0	11	0	125	11	38.2741	12.1649	23.1451	12.3888	0	0	13.2274	0	85.973	13.2274	0.000148355	4.6437e-05	8.99496e-05	4.61893e-05	0	0	2.94869e-05	0	8.27327e-05	4.83431e-05	7.37173e-06	1.47435e-05
Distance	79	8.98242	-6.74684	2.83095	0.000315104	0.00142847	yes	TTCACCTCGATATGTGCATCTCTAAAAGCAATTGTTCCAGGAACCAGGGCGTATCTCTTCATAGCCTTATGCAGTTGCTCTCCAGCGGTTCCATCGTCTAGAGGATAGAATGGCG	33	21	35	15	0	0	0	0	104	0	24.7656	17.0309	20.7713	9.29163	0	0	0	0	71.8594	0	9.59944e-05	6.50119e-05	8.0724e-05	3.4642e-05	0	0	0	0	6.90931e-05	2.62202e-05	0	0
Distance	80	46.2727	0.954393	0.415978	0.871279	1	no	TTCACCTCGATATGTGCATCAGTAAAAGCAATTGTTCCAGGAACCAGGGCGTATCTCTTCATAGCCTTATGCAGTTGCTCTCCAGCGGTTCCATCGTCTAGAGGATAGAATGGCG	40	41	69	25	26	41	64	59	175	190	30.0189	33.2508	40.9491	15.486	52.5577	64.5142	76.9593	56.446	119.705	250.477	0.000116357	0.000126928	0.000159142	5.77366e-05	0.000124747	0.000175545	0.00017156	0.000134614	0.000115041	4.23151e-05	0.000151617	2.56995e-05
Distance	81	14.8654	-2.93633	1.17926	0.0163992	0.0546195	yes	TTCACCTCGATATGTGCATGTGTAAAAGCAATTGTTCCAGGAACCAGGGCGTATCTCTTCATAGCCTTATGCAGTTGCTCTCCAGCGGTTCCATCGTCTAGAGGATAGAATGGCG	61	28	41	26	4	0	0	2	156	6	45.7788	22.7078	24.332	16.1055	8.08579	0	0	1.91343	108.924	9.99922	0.000177444	8.66825e-05	9.45624e-05	6.00461e-05	1.91918e-05	0	0	4.56319e-06	0.000104684	5.07053e-05	5.93876e-06	9.09347e-06
Distance	82	24.2507	-0.8139	0.7596	0.767552	1	no	TTCACCTCGATATGTGCAACTGTAAAAGCAATTGTTCCAGGAACCAGGGCGTATCTCTTCATAGCCTTATGCAGTTGCTCTCCAGCGGTTCCATCGTCTAGAGGATAGAATGGCG	56	35	71	37	20	1	5	11	199	37	42.0265	28.3848	42.136	22.9193	40.429	1.57352	6.01245	10.5238	135.467	58.5388	0.0001629	0.000108353	0.000163754	8.54501e-05	9.59592e-05	4.28159e-06	1.34031e-05	2.50975e-05	0.000130114	3.94756e-05	3.46854e-05	4.17282e-05
Distance	83	37.5157	0.252473	0.433952	1	1	no	TTCACCTCGATATGTGCTTCTGTAAAAGCAATTGTTCCAGGAACCAGGGCGTATCTCTTCATAGCCTTATGCAGTTGCTCTCCAGCGGTTCCATCGTCTAGAGGATAGAATGGCG	70	21	62	45	18	32	34	40	198	124	52.5331	17.0309	36.7948	27.8749	36.3861	50.3525	40.8846	38.2685	134.234	165.892	0.000203625	6.50119e-05	0.000142997	0.000103926	8.63632e-05	0.000137011	9.11413e-05	9.12638e-05	0.00012889	5.91266e-05	0.000101445	2.38203e-05
Distance	84	18.2254	-1.93224	0.865631	0.0916125	0.245907	yes	TTCACCTCGATATGTGGATCTGTAAAAGCAATTGTTCCAGGAACCAGGGCGTATCTCTTCATAGCCTTATGCAGTTGCTCTCCAGCGGTTCCATCGTCTAGAGGATAGAATGGCG	56	31	68	23	6	1	7	2	178	16	42.0265	25.1408	40.3556	14.2472	12.1287	1.57352	8.41743	1.91343	121.77	24.0331	0.0001629	9.59699e-05	0.000156835	5.31177e-05	2.87877e-05	4.28159e-06	1.87644e-05	4.56319e-06	0.000117206	5.23344e-05	1.40992e-05	1.19001e-05
Distance	85	10.1704	-6.91085	2.90421	0.000352465	0.00157165	yes	TTCACCTCGATATGTCCATCTGTAAAAGCAATTGTTCCAGGAACCAGGGCGTATCTCTTCATAGCCTTATGCAGTTGCTCTCCAGCGGTTCCATCGTCTAGAGGATAGAATGGCG	49	21	36	10	0	0	0	0	116	0	36.7732	17.0309	21.3647	6.19442	0	0	0	0	81.3632	0	0.000142537	6.50119e-05	8.30304e-05	2.30946e-05	0	0	0	0	7.84185e-05	4.95747e-05	0	0
Distance	86	30.0894	0.310758	0.49637	1	1	no	TTCACCTCGATATGAGCATCTGTAAAAGCAATTGTTCCAGGAACCAGGGCGTATCTCTTCATAGCCTTATGCAGTTGCTCTCCAGCGGTTCCATCGTCTAGAGGATAGAATGGCG	53	28	52	17	20	20	19	44	150	103	39.7751	22.7078	30.8602	10.5305	40.429	31.4703	22.8473	42.0954	103.874	136.842	0.000154173	8.66825e-05	0.000119933	3.92609e-05	9.59592e-05	8.56318e-05	5.09319e-05	0.00010039	0.000100012	4.89851e-05	8.32283e-05	2.24012e-05
Distance	87	16.8127	-3.94028	1.03707	0.000992428	0.00413174	yes	TTCACCTCGATATCTGCATCTGTAAAAGCAATTGTTCCAGGAACCAGGGCGTATCTCTTCATAGCCTTATGCAGTTGCTCTCCAGCGGTTCCATCGTCTAGAGGATAGAATGGCG	70	40	42	31	0	1	0	4	183	5	52.5331	32.4398	24.9255	19.2027	0	1.57352	0	3.82685	129.101	5.40037	0.000203625	0.000123832	9.68688e-05	7.15934e-05	0	4.28159e-06	0	9.12638e-06	0.00012398	5.72208e-05	3.35199e-06	4.34662e-06
Distance	88	21.1466	-0.563164	0.633725	1	1	no	TTCACCTCGATAAGTGCATCTGTAAAAGCAATTGTTCCAGGAACCAGGGCGTATCTCTTCATAGCCTTATGCAGTTGCTCTCCAGCGGTTCCATCGTCTAGAGGATAGAATGGCG	36	33	53	35	12	13	13	2	157	40	27.017	26.7628	31.4536	21.6805	24.2574	20.4557	15.6324	1.91343	106.914	62.2589	0.000104721	0.000102161	0.000122239	8.08312e-05	5.75755e-05	5.56607e-05	3.48482e-05	4.56319e-06	0.000102488	1.69727e-05	3.81619e-05	2.46506e-05
Distance	89	13.383	-3.85847	1.20751	0.00372099	0.0139281	yes	TTCACCTCGATTTGTGCATCTGTAAAAGCAATTGTTCCAGGAACCAGGGCGTATCTCTTCATAGCCTTATGCAGTTGCTCTCCAGCGGTTCCATCGTCTAGAGGATAGAATGGCG	48	34	24	41	0	0	0	4	147	4	36.0227	27.5738	14.2432	25.3971	0	0	0	3.82685	103.237	3.82685	0.000139628	0.000105257	5.53536e-05	9.4688e-05	0	0	0	9.12638e-06	9.87318e-05	3.47041e-05	2.28159e-06	4.56319e-06
Distance	90	14.274	-2.60802	0.862105	0.0151546	0.050681	yes	TTCACCTCGAAATGTGCATCTGTAAAAGCAATTGTTCCAGGAACCAGGGCGTATCTCTTCATAGCCTTATGCAGTTGCTCTCCAGCGGTTCCATCGTCTAGAGGATAGAATGGCG	43	18	61	29	3	1	3	2	151	9	32.2703	14.5979	36.2013	17.9638	6.06434	1.57352	3.60747	1.91343	101.033	13.1588	0.000125084	5.57244e-05	0.00014069	6.69744e-05	1.43939e-05	4.28159e-06	8.04188e-06	4.56319e-06	9.71182e-05	4.20424e-05	7.82013e-06	4.70433e-06
Distance	91	12.8504	-1.99742	1.00299	0.0908406	0.24464	yes	TTCACCTCGTTATGTGCATCTGTAAAAGCAATTGTTCCAGGAACCAGGGCGTATCTCTTCATAGCCTTATGCAGTTGCTCTCCAGCGGTTCCATCGTCTAGAGGATAGAATGGCG	30	17	59	26	5	0	2	3	132	10	22.5142	13.7869	35.0144	16.1055	10.1072	0	2.40498	2.87014	87.421	15.3824	8.72676e-05	5.26286e-05	0.000136078	6.00461e-05	2.39898e-05	0	5.36125e-06	6.84478e-06	8.4005e-05	3.77744e-05	9.04896e-06	1.03854e-05
Distance	92	9.75771	-4.91352	1.60513	0.000957758	0.004021	yes	TTCACCTCCATATGTGCATCTGTAAAAGCAATTGTTCCAGGAACCAGGGCGTATCTCTTCATAGCCTTATGCAGTTGCTCTCCAGCGGTTCCATCGTCTAGAGGATAGAATGGCG	42	21	31	16	0	0	1	0	110	1	31.5199	17.0309	18.3974	9.91107	0	0	1.20249	0	76.8592	1.20249	0.000122175	6.50119e-05	7.14984e-05	3.69514e-05	0	0	2.68063e-06	0	7.39091e-05	3.54984e-05	6.70157e-07	1.34031e-06
Distance	93	18.7099	-4.88378	1.07268	9.4022e-05	0.000464982	yes	TTCACCTGGATATGTGCATCTGTAAAAGCAATTGTTCCAGGAACCAGGGCGTATCTCTTCATAGCCTTATGCAGTTGCTCTCCAGCGGTTCCATCGTCTAGAGGATAGAATGGCG	47	52	72	43	0	0	0	3	214	3	35.2722	42.1717	42.7295	26.636	0	0	0	2.87014	146.809	2.87014	0.000136719	0.000160982	0.000166061	9.93069e-05	0	0	0	6.84478e-06	0.000140767	3.04616e-05	1.7112e-06	3.42239e-06
Distance	94	10.247	-1.60336	1.39914	0.159438	0.396649	yes	TTCACCACGATATGTGCATCTGTAAAAGCAATTGTTCCAGGAACCAGGGCGTATCTCTTCATAGCCTTATGCAGTTGCTCTCCAGCGGTTCCATCGTCTAGAGGATAGAATGGCG	27	17	45	16	5	0	1	0	105	6	20.2628	13.7869	26.7059	9.91107	10.1072	0	1.20249	0	70.6666	11.3097	7.85409e-05	5.26286e-05	0.000103788	3.69514e-05	2.39898e-05	0	2.68063e-06	0	6.79772e-05	2.93949e-05	6.6676e-06	1.16171e-05
Distance	95	14.5078	-1.56004	1.31643	0.179684	0.437679	yes	TTCACGTCGATATGTGCATCTGTAAAAGCAATTGTTCCAGGAACCAGGGCGTATCTCTTCATAGCCTTATGCAGTTGCTCTCCAGCGGTTCCATCGTCTAGAGGATAGAATGGCG	41	30	58	16	2	8	0	0	145	10	30.7694	24.3298	34.4209	9.91107	4.0429	12.5881	0	0	99.4312	16.631	0.000119266	9.28741e-05	0.000133771	3.69514e-05	9.59592e-06	3.42527e-05	0	0	9.57156e-05	4.26777e-05	1.09622e-05	1.61726e-05
Distance	96	14.5262	-1.48676	1.18118	0.21633	0.507257	yes	TTCAGCTCGATATGTGCATCTGTAAAAGCAATTGTTCCAGGAACCAGGGCGTATCTCTTCATAGCCTTATGCAGTTGCTCTCCAGCGGTTCCATCGTCTAGAGGATAGAATGGCG	37	31	44	30	0	10	0	3	142	13	27.7675	25.1408	26.1124	18.5833	0	15.7352	0	2.87014	97.604	18.6053	0.00010763	9.59699e-05	0.000101482	6.92839e-05	0	4.28159e-05	0	6.84478e-06	9.35914e-05	1.68904e-05	1.24152e-05	2.05224e-05
Distance	97	19.5258	-2.03369	1.21504	0.0970051	0.256169	yes	TTCTCCTCGATATGTGCATCTGTAAAAGCAATTGTTCCAGGAACCAGGGCGTATCTCTTCATAGCCTTATGCAGTTGCTCTCCAGCGGTTCCATCGTCTAGAGGATAGAATGGCG	59	53	57	27	2	0	0	15	196	17	44.2779	42.9827	33.8275	16.7249	4.0429	0	0	14.3507	137.813	18.3936	0.000171626	0.000164078	0.000131465	6.23555e-05	9.59592e-06	0	0	3.42239e-05	0.000132381	4.98306e-05	1.0955e-05	1.61587e-05
Distance	98	10.1087	-2.6913	1.22222	0.0324692	0.0979262	yes	TTGACCTCGATATGTGCATCTGTAAAAGCAATTGTTCCAGGAACCAGGGCGTATCTCTTCATAGCCTTATGCAGTTGCTCTCCAGCGGTTCCATCGTCTAGAGGATAGAATGGCG	50	19	24	11	0	3	1	1	104	5	37.5236	15.4089	14.2432	6.81386	0	4.72055	1.20249	0.956713	73.9895	6.87975	0.000145446	5.88203e-05	5.53536e-05	2.54041e-05	0	1.28448e-05	2.68063e-06	2.28159e-06	7.1256e-05	5.16853e-05	4.45175e-06	5.71861e-06
Distance	99	38.9016	0.555637	0.644681	1	1	no	TACACCTCGATATGTGCATCTGTAAAAGCAATTGTTCCAGGAACCAGGGCGTATCTCTTCATAGCCTTATGCAGTTGCTCTCCAGCGGTTCCATCGTCTAGAGGATAGAATGGCG	45	45	49	21	40	55	19	9	160	123	33.7713	36.4947	29.0798	13.0083	80.8579	86.5434	22.8473	8.61041	112.354	198.859	0.000130901	0.000139311	0.000113014	4.84987e-05	0.000191918	0.000235488	5.09319e-05	2.05343e-05	0.000107931	4.11112e-05	0.000124718	0.000105015
Distance	100	65.6635	1.38363	0.404296	0.220235	0.513463	yes	ATCACCTCGATATGTGCATCTGTAAAAGCAATTGTTCCAGGAACCAGGGCGTATCTCTTCATAGCCTTATGCAGTTGCTCTCCAGCGGTTCCATCGTCTAGAGGATAGAATGGCG	68	41	61	28	40	76	72	105	198	293	51.0322	33.2508	36.2013	17.3444	80.8579	119.587	86.5792	100.455	137.829	387.479	0.000197807	0.000126928	0.00014069	6.4665e-05	0.000191918	0.000325401	0.000193005	0.000239567	0.000132523	5.46647e-05	0.000237473	6.26853e-05
Substitution	1	713.202	0.373665	0.1031	1	1	no	GCGGTTCCATCcTCTTGAGGATAGAATGGCG	789	759	1117	991	358	532	691	867	3656	2448	592.123	615.544	662.9	613.867	723.678	837.111	830.92	829.47	2484.43	3221.18	0.00229514	0.00234971	0.00257625	0.00228868	0.00171767	0.00227781	0.00185231	0.00197814	0.00237745	0.000135334	0.00195648	0.000239166
Substitution	2	387.087	-1.26564	0.446523	0.365864	0.777461	yes	GCGGTTCCATCcTCTCGAGGATAGAATGGCG	762	830	893	765	67	239	49	290	3250	645	571.86	673.125	529.964	473.873	135.437	376.07	58.922	277.447	2248.82	847.876	0.0022166	0.00256952	0.00205962	0.00176674	0.000321463	0.0010233	0.000131351	0.000661662	0.00215312	0.000334389	0.000534444	0.000392857
Substitution	3	689.435	-0.064621	0.155001	1	1	no	GCGGTTCCATCcTCTGGAGGATAGAATGGCG	957	818	1195	1174	344	487	610	525	4144	1966	718.203	663.393	709.19	727.225	695.378	766.302	733.519	502.274	2818.01	2697.47	0.00278384	0.00253237	0.00275615	0.00271131	0.0016505	0.00208514	0.00163518	0.00119784	0.00269592	0.000113054	0.00164216	0.000362293
Substitution	4	560.108	-0.602404	0.196111	1	1	no	GCGGTTCCATCcTCAAGAGGATAGAATGGCG	1015	892	1012	1021	229	232	292	610	3940	1363	761.73	723.407	600.586	632.45	462.912	365.056	351.127	583.595	2718.17	1762.69	0.00295256	0.00276146	0.00233408	0.00235796	0.00109873	0.000993329	0.000782743	0.00139177	0.00260151	0.000305315	0.00106664	0.000253451
Substitution	5	397.974	-1.71672	0.353098	0.0223143	0.0708499	yes	GCGGTTCCATCcTCCAGAGGATAGAATGGCG	803	752	1193	890	135	66	204	94	3638	499	602.63	609.867	708.003	551.303	272.896	103.852	245.308	89.931	2471.8	711.986	0.00233586	0.00232804	0.00275154	0.00205542	0.000647724	0.000282585	0.000546848	0.00021447	0.00236772	0.00028719	0.000422907	0.000207397
Substitution	6	801.648	0.801605	0.139031	1	1	no	GCGGTTCCATCcTCGAGAGGATAGAATGGCG	768	659	934	1071	443	590	989	1120	3432	3142	576.363	534.445	554.296	663.422	895.502	928.375	1189.26	1071.52	2328.53	4084.66	0.00223405	0.00204013	0.00215418	0.00247344	0.0021255	0.00252614	0.00265114	0.00255539	0.00222545	0.000183478	0.00246454	0.000232249
Substitution	7	637.915	-0.750716	0.152258	1	1	no	GCGGTTCCATCcTGTAGAGGATAGAATGGCG	1019	1010	1272	1403	293	252	396	450	4704	1391	764.732	819.104	754.887	869.077	592.284	396.526	476.186	430.521	3207.8	1895.52	0.00296419	0.00312676	0.00293374	0.00324018	0.0014058	0.00107896	0.00106153	0.00102672	0.00306622	0.000143628	0.00114325	0.000176375
Substitution	8	567.797	-0.554509	0.24477	1	1	no	GCGGTTCCATCcTTTAGAGGATAGAATGGCG	880	921	976	1196	126	349	486	446	3973	1407	660.416	746.925	579.221	740.852	254.702	549.157	584.41	426.694	2727.42	1814.96	0.00255985	0.00285123	0.00225105	0.00276212	0.000604543	0.00149428	0.00130278	0.00101759	0.00260606	0.000266229	0.0011048	0.000386761
Substitution	9	417.159	-0.77555	0.412887	1	1	no	GCGGTTCCATCcTATAGAGGATAGAATGGCG	748	668	846	906	35	178	421	328	3168	962	561.354	541.744	502.071	561.214	70.7507	280.086	506.248	313.802	2166.38	1170.89	0.00217587	0.002068	0.00195122	0.00209237	0.000167929	0.000762123	0.00112854	0.000748363	0.00207186	9.27537e-05	0.00070174	0.000397046
Substitution	10	456.149	-1.35904	0.279621	0.138907	0.354213	yes	GCGGTTCCATCcACTAGAGGATAGAATGGCG	825	862	1038	1157	126	248	118	221	3882	713	619.14	699.077	616.016	716.694	254.702	390.232	141.894	211.434	2650.93	998.262	0.00239986	0.00266858	0.00239404	0.00267205	0.000604543	0.00106183	0.000316314	0.000504232	0.00253363	0.000157851	0.000621731	0.000316792
Substitution	11	399.006	-3.09903	0.337259	1.02603e-10	8.63137e-10	yes	GCGGTTCCATCcCCTAGAGGATAGAATGGCG	1015	864	1027	1283	72	38	33	84	4189	227	761.73	700.699	609.488	794.744	145.544	59.7936	39.6822	80.3639	2866.66	325.384	0.00295256	0.00267477	0.00236867	0.00296304	0.000345453	0.0001627	8.84607e-05	0.000191654	0.00273976	0.000281108	0.000197067	0.00010805
Substitution	12	877.527	0.343533	0.154835	1	1	no	GCGGTTCCATCcGCTAGAGGATAGAATGGCG	1068	948	1119	1380	377	661	814	1202	4515	3054	801.505	768.822	664.087	854.83	762.086	1040.09	978.826	1149.97	3089.24	3930.98	0.00310673	0.00293482	0.00258086	0.00318706	0.00180883	0.00283013	0.00218203	0.00274248	0.00295237	0.000269092	0.00239087	0.000482688
Substitution	13	658.231	-0.806035	0.147653	1	1	no	GCGGTTCCATCGTCTAGAGGATAGAATGGCG	1242	1099	1217	1318	223	301	466	438	4876	1428	932.087	891.282	722.246	816.424	450.783	473.628	560.36	419.04	3362.04	1903.81	0.00361288	0.00340229	0.00280689	0.00304387	0.00106994	0.00128876	0.00124917	0.000999338	0.00321648	0.000360192	0.0011518	0.000139265
Substitution	14	706.483	-0.318683	0.219689	1	1	no	GCGGTTCCATCTTCTAGAGGATAGAATGGCG	1013	924	1221	1479	392	357	328	787	4637	1864	760.229	749.358	724.62	916.154	792.408	561.745	394.417	752.933	3150.36	2501.5	0.00294674	0.00286052	0.00281612	0.0034157	0.0018808	0.00152853	0.000879246	0.00179561	0.00300977	0.000275999	0.00152105	0.000453422
Substitution	15	607.062	-0.0564818	0.19634	1	1	no	GCGGTTCCATCATCTAGAGGATAGAATGGCG	806	797	1087	935	378	361	332	679	3625	1750	604.881	646.362	645.096	579.178	764.107	568.039	399.227	649.608	2475.52	2380.98	0.00234459	0.00246735	0.00250706	0.00215935	0.00181363	0.00154565	0.000889968	0.0015492	0.00236959	0.000156292	0.00144961	0.000393637
Substitution	16	852.659	0.406944	0.151789	1	1	no	GCGGTTCCATGcTCTAGAGGATAGAATGGCG	884	883	1174	1361	589	574	825	853	4302	2841	663.418	716.108	696.727	843.06	1190.63	903.198	992.054	816.076	2919.31	3901.96	0.00257149	0.00273359	0.00270771	0.00314318	0.002826	0.00245763	0.00221152	0.0019462	0.00278899	0.000246599	0.00236034	0.000374149
Substitution	17	500.241	-1.30582	0.226487	0.131366	0.337089	yes	GCGGTTCCATTcTCTAGAGGATAGAATGGCG	1046	680	1200	1318	193	158	240	219	4244	810	784.995	551.476	712.158	816.424	390.139	248.616	288.597	209.52	2865.05	1136.87	0.00304273	0.00210515	0.00276768	0.00304387	0.000926006	0.000676491	0.000643351	0.000499669	0.00273986	0.00044264	0.000686379	0.000177229
Substitution	18	669.489	-0.280696	0.10906	1	1	no	GCGGTTCCATAcTCTAGAGGATAGAATGGCG	926	970	1276	1134	291	378	550	596	4306	1815	694.938	786.664	757.261	702.447	588.241	594.789	661.369	570.201	2941.31	2414.6	0.00269366	0.00300293	0.00294297	0.00261893	0.00139621	0.00161844	0.00147435	0.00135983	0.00281462	0.000186956	0.00146221	0.000114592
Substitution	19	557.754	-0.783691	0.197703	1	1	no	GCGGTTCCAACcTCTAGAGGATAGAATGGCG	922	891	1290	1062	245	177	404	381	4165	1207	691.936	722.596	765.569	657.847	495.255	278.512	485.806	364.508	2837.95	1624.08	0.00268203	0.00275836	0.00297526	0.00245265	0.0011755	0.000757842	0.00108297	0.000869287	0.00271707	0.000215647	0.000971401	0.000191607
Substitution	20	501.268	-0.957707	0.195553	1	1	no	GCGGTTCCAGCcTCTAGAGGATAGAATGGCG	944	734	1069	1164	198	202	329	248	3911	977	708.446	595.27	634.414	721.03	400.247	317.85	395.619	237.265	2659.16	1350.98	0.00274602	0.00227232	0.00246554	0.00268822	0.000949996	0.000864882	0.000881926	0.000565835	0.00254302	0.000217235	0.00081566	0.00017056
Substitution	21	532.274	-0.614696	0.311234	1	1	no	GCGGTTCCACCcTCTAGAGGATAGAATGGCG	840	800	1109	1090	128	452	363	250	3839	1193	630.397	648.795	658.152	675.192	258.745	711.229	436.504	239.178	2612.54	1645.66	0.00244349	0.00247664	0.0025578	0.00251732	0.000614139	0.00193528	0.000973068	0.000570399	0.00249881	4.9576e-05	0.00102322	0.000634235
Substitution	22	505.286	-0.907502	0.162566	1	1	no	GCGGTTCCATCcTCATGAGGATAGAATGGCG	977	827	1037	1017	184	192	247	441	3858	1064	733.212	670.692	615.423	629.972	371.946	302.115	297.015	421.91	2649.3	1392.99	0.00284202	0.00256023	0.00239174	0.00234872	0.000882824	0.000822066	0.000662115	0.00100618	0.00253568	0.000223694	0.000843297	0.000143029
Substitution	23	628.509	-0.0979113	0.261039	1	1	no	GCGGTTCCATCcTGTTGAGGATAGAATGGCG	832	861	1075	1048	167	316	557	955	3816	1995	624.393	698.266	637.974	649.175	337.582	497.231	669.787	913.661	2609.81	2418.26	0.00242022	0.00266549	0.00247938	0.00242032	0.000801259	0.00135298	0.00149311	0.00217892	0.00249635	0.000116148	0.00145657	0.000566654
Substitution	24	569.187	-0.530024	0.187994	1	1	no	GCGGTTCCATCcACTTGAGGATAGAATGGCG	835	831	1120	1182	303	292	372	352	3968	1319	626.645	673.936	664.68	732.18	612.499	459.467	447.326	336.763	2697.44	1856.05	0.00242895	0.00257261	0.00258317	0.00272979	0.00145378	0.00125022	0.000997193	0.000803121	0.00257863	0.000122894	0.00112608	0.000285023
Substitution	25	564.633	-0.425681	0.169511	1	1	no	GCGGTTCCATCGTCTTGAGGATAGAATGGCG	902	674	1223	1051	179	353	415	523	3850	1470	676.926	546.61	725.807	651.033	361.839	555.451	499.033	500.361	2600.38	1916.68	0.00262385	0.00208657	0.00282073	0.00242725	0.000858834	0.0015114	0.00111246	0.00119327	0.0024896	0.000313043	0.00116899	0.00026909
Substitution	26	624.761	-0.647636	0.143907	1	1	no	GCGGTTCCATGcTCTTGAGGATAGAATGGCG	1019	998	1184	1263	216	369	422	433	4464	1440	764.732	809.372	702.662	782.355	436.633	580.628	507.451	414.257	3059.12	1938.97	0.00296419	0.00308961	0.00273078	0.00291685	0.00103636	0.00157991	0.00113122	0.00098793	0.00292536	0.000148796	0.00118386	0.000270659
Substitution	27	650.512	-0.548746	0.165144	1	1	no	GCGGTTCCATCcTGAAGAGGATAGAATGGCG	1039	938	1273	1292	335	328	424	423	4542	1510	779.741	760.712	755.48	800.319	677.185	516.113	509.856	404.689	3096.25	2107.84	0.00302237	0.00290386	0.00293605	0.00298383	0.00160732	0.00140436	0.00113659	0.000965114	0.00296153	5.21965e-05	0.00127834	0.000284201
Substitution	28	762.055	-0.138033	0.18821	1	1	no	GCGGTTCCATCcACAAGAGGATAGAATGGCG	926	1128	1216	1403	387	398	466	969	4673	2220	694.938	914.801	721.653	869.077	782.3	626.26	560.36	927.055	3200.47	2895.97	0.00269366	0.00349207	0.00280458	0.00324018	0.00185681	0.00170407	0.00124917	0.00221086	0.00305762	0.000373525	0.00175523	0.000398595
Substitution	29	696.236	-0.375101	0.177304	1	1	no	GCGGTTCCATCGTCAAGAGGATAGAATGGCG	1023	988	1285	1334	278	294	674	603	4630	1849	767.734	801.262	762.602	826.335	561.963	462.614	810.478	576.898	3157.93	2411.95	0.00297583	0.00305865	0.00296372	0.00308082	0.00133383	0.00125879	0.00180674	0.0013758	0.00301976	5.86276e-05	0.00144379	0.000246761
Substitution	30	667.16	-0.232769	0.14846	1	1	no	GCGGTTCCATGcTCAAGAGGATAGAATGGCG	946	828	1250	1237	317	297	577	675	4261	1866	709.947	671.503	741.831	766.249	640.799	467.334	693.836	645.781	2889.53	2447.75	0.00275184	0.00256332	0.002883	0.00285681	0.00152095	0.00127163	0.00154672	0.00154008	0.00276374	0.000145135	0.00146985	0.000132593
Substitution	31	738.983	0.123314	0.153067	1	1	no	GCGGTTCCATCcAGTAGAGGATAGAATGGCG	1005	954	1204	941	425	526	518	812	4104	2281	754.225	773.688	714.531	582.895	859.115	827.67	622.89	776.851	2825.34	3086.53	0.00292347	0.0029534	0.00277691	0.00217321	0.00203913	0.00225212	0.00138856	0.00185265	0.00270674	0.000363956	0.00188312	0.000367882
Substitution	32	645.74	-0.554868	0.213739	1	1	no	GCGGTTCCATCGTGTAGAGGATAGAATGGCG	969	948	1263	1365	223	468	439	376	4545	1506	727.208	768.822	749.546	845.538	450.783	736.406	527.893	359.724	3091.11	2074.81	0.00281875	0.00293482	0.00291298	0.00315242	0.00106994	0.00200378	0.0011768	0.000857879	0.00295474	0.000141081	0.0012771	0.000502259
Substitution	33	634.415	-0.557963	0.185693	1	1	no	GCGGTTCCATGcTGTAGAGGATAGAATGGCG	999	973	1208	1258	314	227	486	485	4438	1512	749.722	789.097	716.905	779.258	634.735	357.188	584.41	464.006	3034.98	2040.34	0.00290601	0.00301222	0.00278613	0.00290531	0.00150656	0.000971921	0.00130278	0.00110657	0.00290242	9.23747e-05	0.00122196	0.000233354
Substitution	34	921.449	0.397324	0.144113	1	1	no	GCGGTTCCATCGACTAGAGGATAGAATGGCG	1026	1030	1259	1329	469	552	1070	1142	4644	3233	769.985	835.324	747.172	823.238	948.059	868.581	1286.66	1092.57	3175.72	4195.87	0.00298455	0.00318868	0.00290376	0.00306928	0.00225024	0.00236344	0.00286827	0.00260558	0.00303657	0.000121862	0.00252188	0.000274398
Substitution	35	829.143	0.391169	0.134678	1	1	no	GCGGTTCCATGcACTAGAGGATAGAATGGCG	937	896	1111	1246	443	726	758	860	4190	2787	703.193	726.651	659.339	771.824	895.502	1142.37	911.487	822.773	2861.01	3772.13	0.00272566	0.00277384	0.00256241	0.00287759	0.0021255	0.00310844	0.00203192	0.00196217	0.00273488	0.000131295	0.002307	0.000538461
Substitution	36	792.515	0.0917684	0.159379	1	1	no	GCGGTTCCATGGTCTAGAGGATAGAATGGCG	1096	1065	1123	1161	351	446	720	1036	4445	2553	822.518	863.709	666.461	719.172	709.528	701.788	865.792	991.154	3071.86	3268.26	0.00318818	0.00329703	0.00259009	0.00268129	0.00168408	0.00190959	0.00193005	0.00236373	0.00293915	0.000355167	0.00197186	0.000284021
Substitution	37	610.335	-0.394424	0.223939	1	1	no	GCGGTTCCATCcTGATGAGGATAGAATGGCG	967	839	1160	1115	356	341	262	550	4081	1509	725.707	680.424	688.419	690.678	719.636	536.569	315.052	526.192	2785.23	2097.45	0.00281293	0.00259738	0.00267542	0.00257505	0.00170807	0.00146002	0.000702324	0.00125488	0.0026652	0.000107478	0.00128132	0.00042817
Substitution	38	413.179	-3.23928	0.183912	1.13271e-34	2.43235e-33	yes	GCGGTTCCATCcACATGAGGATAGAATGGCG	870	944	1198	1395	32	58	66	80	4407	236	652.911	765.578	710.971	864.121	64.6863	91.264	79.3643	76.537	2993.58	311.852	0.00253076	0.00292244	0.00276307	0.0032217	0.000153535	0.000248332	0.000176921	0.000182528	0.00285949	0.000290126	0.000190329	4.06564e-05
Substitution	39	746.596	0.389447	0.110938	1	1	no	GCGGTTCCATCGTCATGAGGATAGAATGGCG	808	806	1043	1132	403	601	697	830	3789	2531	606.382	653.661	618.984	701.208	814.644	945.683	838.135	794.072	2580.23	3392.53	0.00235041	0.00249522	0.00240558	0.00261431	0.00193358	0.00257324	0.0018684	0.00189372	0.00246638	0.000115271	0.00206723	0.000338401
Substitution	40	422.919	-1.26071	0.246997	0.21999	0.513463	yes	GCGGTTCCATGcTCATGAGGATAGAATGGCG	809	705	936	1083	141	146	266	150	3533	703	607.133	571.751	555.483	670.855	285.024	229.733	319.862	143.507	2405.22	978.127	0.00235332	0.00218254	0.00215879	0.00250115	0.000676512	0.000625112	0.000713047	0.000342239	0.00229895	0.000160245	0.000589228	0.000168563
Substitution	41	835.836	0.3742	0.162897	1	1	no	GCGGTTCCATCcAGAAGAGGATAGAATGGCG	941	896	1161	1256	506	709	568	1009	4254	2792	706.195	726.651	689.012	778.019	1022.85	1115.62	683.014	965.323	2899.88	3786.81	0.0027373	0.00277384	0.00267773	0.00290069	0.00242777	0.00303565	0.0015226	0.00230213	0.00277239	9.42584e-05	0.00232204	0.000621804
Substitution	42	885.086	0.437803	0.23266	1	1	no	GCGGTTCCATCGTGAAGAGGATAGAATGGCG	824	1074	1086	1364	681	746	742	689	4348	2858	618.39	871.007	644.503	844.919	1376.61	1173.84	892.247	659.175	2978.82	4101.87	0.00239695	0.00332489	0.00250475	0.00315011	0.00326741	0.00319407	0.00198903	0.00157202	0.00284418	0.000461845	0.00250563	0.000854939
Substitution	43	703.368	-0.0743436	0.150387	1	1	no	GCGGTTCCATGcTGAAGAGGATAGAATGGCG	990	830	1190	1243	285	372	671	801	4253	2129	742.968	673.125	706.223	769.966	576.113	585.348	806.87	766.327	2892.28	2734.66	0.00287983	0.00256952	0.00274462	0.00287066	0.00136742	0.00159275	0.0017987	0.00182756	0.00276616	0.000144885	0.00164661	0.000213481
Substitution	44	590.435	0.343876	0.155143	1	1	no	GCGGTTCCATCGAGTAGAGGATAGAATGGCG	706	658	851	825	248	420	657	723	3040	2048	529.834	533.634	505.038	511.039	501.319	660.877	790.036	691.703	2079.55	2643.93	0.0020537	0.00203704	0.00196275	0.00190531	0.00118989	0.00179827	0.00176117	0.00164959	0.0019897	6.87636e-05	0.00159973	0.000280436
Substitution	45	440.628	-0.807271	0.18142	1	1	no	GCGGTTCCATGcAGTAGAGGATAGAATGGCG	758	654	957	956	132	167	266	435	3325	1000	568.858	530.39	567.946	592.186	266.831	262.777	319.862	416.17	2259.38	1265.64	0.00220496	0.00202465	0.00220723	0.00220785	0.00063333	0.000715026	0.000713047	0.000992494	0.00216117	9.10202e-05	0.000763474	0.00015735
Substitution	46	707.871	-0.153299	0.135959	1	1	no	GCGGTTCCATGGACTAGAGGATAGAATGGCG	1052	934	1120	1254	267	463	603	712	4360	2045	789.497	757.468	664.68	776.78	539.727	728.538	725.101	681.179	2988.43	2674.55	0.00306019	0.00289148	0.00258317	0.00289607	0.00128105	0.00198238	0.00161642	0.0016245	0.00285773	0.000199149	0.00162609	0.000286406
Substitution	47	529.222	-0.583959	0.15503	1	1	no	GCGGTTCCATCcAGATGAGGATAGAATGGCG	771	837	917	1206	202	241	386	453	3731	1282	578.615	678.802	544.207	747.047	408.333	379.217	464.161	433.391	2548.67	1685.1	0.00224278	0.00259119	0.00211497	0.00278521	0.000969188	0.00103186	0.00103472	0.00103356	0.00243354	0.000308979	0.00101733	3.2119e-05
Substitution	48	499.01	-1.34432	0.183462	0.0448733	0.130308	yes	GCGGTTCCATCGTGATGAGGATAGAATGGCG	871	990	1160	1178	149	176	279	213	4199	817	653.662	802.884	688.419	729.702	301.196	276.939	335.495	203.78	2874.67	1117.41	0.00253367	0.00306484	0.00267542	0.00272055	0.000714896	0.00075356	0.000747895	0.00048598	0.00274862	0.000225349	0.000675583	0.000127547
Substitution	49	565.491	-0.429569	0.302072	1	1	no	GCGGTTCCATGcTGATGAGGATAGAATGGCG	873	850	1084	1025	278	481	283	253	3832	1295	655.163	689.345	643.316	634.928	561.963	756.861	340.305	242.048	2622.75	1901.18	0.00253949	0.00263143	0.00250014	0.0023672	0.00133383	0.00205945	0.000758618	0.000577243	0.00250956	0.000109702	0.00118228	0.000667819
Substitution	50	556.309	-0.349013	0.248234	1	1	no	GCGGTTCCATCGAGAAGAGGATAGAATGGCG	855	774	1127	922	213	302	612	313	3678	1440	641.654	627.709	668.835	571.125	430.568	475.202	735.924	299.451	2509.32	1941.15	0.00248713	0.00239615	0.00259931	0.00212933	0.00102197	0.00129304	0.00164054	0.000714139	0.00240298	0.000200467	0.00116742	0.000394228
Substitution	51	564.131	-0.385322	0.149406	1	1	no	GCGGTTCCATGcAGAAGAGGATAGAATGGCG	776	812	1043	1139	231	277	374	622	3770	1504	582.367	658.527	618.984	705.544	466.955	435.864	449.731	595.075	2565.42	1947.62	0.00225732	0.00251379	0.00240558	0.00263048	0.00110833	0.001186	0.00100255	0.00141915	0.00245179	0.000158878	0.00117901	0.00017687
Substitution	52	459.717	-0.868244	0.125898	1	1	no	GCGGTTCCATGGAGTAGAGGATAGAATGGCG	756	741	953	1041	169	213	274	306	3491	962	567.357	600.947	565.572	644.839	341.625	335.159	329.482	292.754	2378.71	1299.02	0.00219914	0.00229399	0.002198	0.00240415	0.000810855	0.000911979	0.000734492	0.000698168	0.00227382	9.78403e-05	0.000788873	9.45569e-05
Substitution	53	708.139	0.321889	0.227474	1	1	no	GCGGTTCCATCGAGATGAGGATAGAATGGCG	717	752	1013	1216	338	631	813	532	3698	2314	538.089	609.867	601.18	753.241	683.249	992.889	977.624	508.971	2502.38	3162.73	0.0020857	0.00232804	0.00233638	0.00280831	0.00162171	0.00270168	0.00217935	0.00121381	0.00238961	0.000302376	0.00192914	0.000649524
Substitution	54	453.192	-1.09113	0.194522	0.549778	1	yes	GCGGTTCCATGcAGATGAGGATAGAATGGCG	853	745	975	1070	95	211	228	357	3643	891	640.153	604.19	578.628	662.803	192.038	332.012	274.168	341.546	2485.77	1139.76	0.00248131	0.00230637	0.00224874	0.00247113	0.000455806	0.000903416	0.000611183	0.000814529	0.00237689	0.000117159	0.000696234	0.000201625
Substitution	55	546.487	-0.593891	0.115566	1	1	no	GCGGTTCCATGGAGAAGAGGATAGAATGGCG	873	802	1133	1064	205	253	409	450	3872	1317	655.163	650.417	672.395	659.086	414.397	398.1	491.818	430.521	2637.06	1734.84	0.00253949	0.00248283	0.00261315	0.00245727	0.000983581	0.00108324	0.00109638	0.00102672	0.00252319	6.91207e-05	0.00104748	5.22301e-05
Substitution	56	384.855	-3.32426	0.541178	3.54452e-06	2.08081e-05	yes	GCGGTTCCATGGAGATGAGGATAGAATGGCG	985	818	1138	1205	23	33	121	11	4146	188	739.216	663.393	675.363	746.427	46.4933	51.926	145.501	10.5238	2824.4	254.444	0.00286529	0.00253237	0.00262468	0.0027829	0.000110353	0.000141293	0.000324356	2.50975e-05	0.00270131	0.00015051	0.000150275	0.000126026
