# Supplementary material for: Make-or-break prime editing for genome engineering in Streptococcus pneumoniae
Source: Nat Commun. 2025 Apr 23;16:3796. doi: 10.1038/s41467-025-59068-8 (PMC12015366; doi:10.1038/s41467-025-59068-8)
Supplement: Supplementary file 10 — Source Data [file 41467_2025_59068_MOESM10_ESM.xlsx]

## Sheet: Fig 1D
Figure 1D
Luciferase WT
tRNA-Asp-1	No luciferase	Non-induced	media	A7	A8	A9	A10	A11	A12	B1	B2	B3	B4	B5	B6	B7	B8	B9	B10	B11	B12	C1	C2	C3	C4	C5	C6	C7	C8	C9	C10	C11	C12	D1	D2	D3	D4	D5	D6	D7	D8	D9	D10	D11	D12	E1	E2	E3	E4
	27133	4181536	67524	714369	1627381	2813949	1824118	597035	2469755	3079561	2885034	853258	1705915	1386106	1825482	1630728	982253	2833339	2152281	1391846	1240852	2326282	2692583	1122154	2706910	1520253	1453288	1558970	2085291	2067847	1163947	829414	1766942	1936023	2067927	2925996	35110	1072651	1823446	1592181	1900427	1187012	2663538	2386000	2048296	2195744	2478833	2658490	1036256
Luciferase WT
7Ts	No luciferase	Non-induced	Media	A7	A8	A9	A10	A11	A12	B1	B2	B3	B4	B5	B6	B7	B8	B9	B10	B11	B12	C1	C2	C3	C4	C5	C6	C7	C8	C9	C10	C11	C12	D1	D2	D3	D4	D5	D6	D7	D8	D9	D10	D11	D12	E1	E2	E3	E4
	1326	462717	1917	31171	24207	6856	49351	24191	573	15039	36110	20144	19957	26696	28442	26527	24055	696.9	19269	15319	23703	16611	23123	40054	50248	18063	21835	21717	24459	27852	13681	20946	16427	30156	29769	28215	30903	25945	33866	30346	12296	20650	6517	31308	767.5	30811	11637	34402	17748
Luciferase WT
Sp Ter	No luciferase	Non-induced	Media	A7	A8	A9	A10	A11	A12	B1	B2	B3	B4	B5	B6	B7	B8	B9	B10	B11	B12	C1	C2	C3	C4	C5	C6	C7	C8	C9	C10	C11	C12	D1	D2	D3	D4	D5	D6	D7	D8	D9	D10	D11	D12	E1	E2	E3	E4
	7628	1885689	67514	707092	1647289	1309664	1850232	1532388	2506728	2827378	2878079	2953641	2147201	2143166	1715077	26648	1559872	1720228	1061695	1520278	2420518	2854209	2570522	2397239	2391174	1487759	1702534	1676354	1239652	1896202	1756503	1592932	1747061	977796	2377868	1755484	2505382	1503248	1241176	1635103	1510185	1668814	1141762	2122678	2586589	3007164	2757114	2652332	2370750
Luciferase Stop
tRNA-Asp-1	Luciferase WT	Non-induced	media	A7	A8	A9	A10	A11	A12	B1	B2	B3	B4	B5	B6	B7	B8	B9	B10	B11	B12	C1	C2	C3	C4	C5	C6	C7	C8	C9	C10	C11	C12	D1	D2	D3	D4	D5	D6	D7	D8	D9	D10	D11	D12	E1	E2	E3	E4
	4444796	3276	4916	55564	28150	41264	45170	36663	16307	112912	50596	44556	87992	40843	30189	30267	27910	65183	47526	34091	23317	211731	47321	65855	68414	54123	38710	31591	40750	28337	102324	20158	30179	154387	33335	68924	33158	29710	102064	15610	35005	28817	34214	18620	27081	33988	33304	34882	21869
Luciferase Stop
Sp Ter	Non-induced	Luciferase WT	Medium	B1	B2	B3	B4	B5	B6	B7	B8	B9	B10	B11	B12	C1	C2	C3	C4	C5	C6	C7	C8	C9	C10	C11	C12	D1	D2	D3	D4	D5	D6	D7	D8	D9	D10	D11	D12	E1	E2	E3	E4	E5	E6	E7	E8	E9	E10
	2874	3701418	22842	132930	26107	10807	30940	9779	19562	21124	34675	17563	20515	15716	12146	29045	16590	27227	95400	20097	22772	39567	30909	14169	17946	11698	922703	15808	58706	24645	16529	20801	55509	16407	65695	32578	18996	15406	20926	1200026	33398	27587	9777	22363	13684	18064	12965	724851	52643
[truncated: 44 more columns]

## Sheet: Fig 1F
Figure 1F
Luciferase WT
7T ∆hexA	No luciferase	Non-induced	Media	A7	A8	A9	A10	A11	A12	B1	B2	B3	B4	B5	B6	B7	B8	B9	B10	B11	B12	C1	C2	C3	C4	C5	C6	C7	C8	C9	C10	C11	C12	D1	D2	D3	D4	D5	D6	D7	D8	D9	D10	D11	D12	E1	E2	E3	E4
	26643	4039330	79568	764990	43624	1461315	1973357	1913179	1727800	2878951	2171563	2359187	2139985	1128016	1847229	1602749	627763	1640218	1122030	2585286	1987503	1035492	1816341	2182973	2329157	1342391	1387776	1622641	2323019	2172897	27318	2409646	2273122	2140201	1920675	87310	1938266	3043030	2258730	2762842	1851937	1459742	2235254	2035653	2962238	27746	2905393	2001568	2719334
Luciferase WT
Sp Ter ∆hexA	No luciferase	Non-induced	Media	A7	A8	A9	A10	A11	A12	B1	B2	B3	B4	B5	B6	B7	B8	B9	B10	B11	B12	C1	C2	C3	C4	C5	C6	C7	C8	C9	C10	C11	C12	D1	D2	D3	D4	D5	D6	D7	D8	D9	D10	D11	D12	E1	E2	E3	E4
	28106	3562680	72844	2206407	1061784	2304152	737307	2481175	1506069	1956309	2202746	2341476	1932126	2312402	2120281	2090005	1741622	1528290	1832010	2110781	2494058	3322985	2026701	84179	2487142	895662	1563454	2374317	2182867	2359307	1945134	2060178	1469823	1459674	2888178	2527710	2674525	1443149	2382293	2206464	526568	1716768	2204566	1758536	1674201	2466129	221783	2246598	1921190
Luciferase Stop
7T ∆hexA	Luciferase WT	Non-induced	Media	A7	A8	A9	A10	A11	A12	B1	B2	B3	B4	B5	B6	B7	B8	B9	B10	B11	B12	C1	C2	C3	C4	C5	C6	C7	C8	C9	C10	C11	C12	D1	D2	D3	D4	D5	D6	D7	D8	D9	D10	D11	D12	E1	E2	E3	E4
	1069004	2877	3262	34255	55123	29525	55675	33411	86019	52227	215320	65859	71290	28169	43949	40526	55050	19408	29051	31219	66654	55280	81839	56366	101384	42798	34670	54491	49536	35837	73418	62607	186787	142991	143969	54168	119505	36829	45408	23565	28083	128259	34752	121142	127168	161151	53982	80126	725855
Luciferase Stop
Sp Ter ∆hexA	Luciferase WT	Non-induced	Media	A9	A10	A11	A12	B1	B2	B3	B4	B5	B6	B7	B8	B9	B10	B11	B12	C1	C2	C3	C4	C5	C6	C7	C8	C9	C10	C11	C12	D1	D2	D3	D4	D5	D6	D7	D8	D9	D10	D11	D12	E1	E2	E3	E4	E5	E6
	885114	11596	18040	79204	169156	170466	197731	119747	145494	282276	948969	725638	81701	105903	74768	75334	95070	62913	49317	106025	107361	70547	106862	133890	81748	69536	215616	63193	171991	58467	54035	98295	126486	315370	153827	62581	98042	80862	65692	212489	89890	106056	109133	120952	207840	99725	265581	96477	616667
[truncated: 44 more columns]

## Sheet: Fig 2C
Figure 2C
Luciferase WT
7Ts	No luciferase	Non-induced	Media	A7	A8	A9	A10	A11	A12	B1	B2	B3	B4	B5	B6	B7	B8	B9	B10	B11	B12	C1	C2	C3	C4	C5	C6	C7	C8	C9	C10	C11	C12	D1	D2	D3	D4	D5	D6	D7	D8	D9	D10	D11	D12	E1	E2	E3
	7089	4002874	17192	1084	2108	5728	6533	2328	11032	2744	7222	8524	3257	10244	1109	4849	4256	3046673	3223	18123	20856	4471	2644	7658	2095	3853	8562	1578	13715	15170	16530	40628	3768604	3790294	7831	5109	1591	3918	6804	1550	8350	20184	3429437	12576	10485	36098	4336480	15086
Luciferase WT
Sp Ter	No luciferase	Non-induced	Media	E4	E5	E6	E7	E8	E9	E10	E11	E12	F1	F2	F3	F4	F5	F6	F7	F8	F9	F10	F11	F12	G1	G2	G3	G4	G5	G6	G7	G8	G9	G10	G11	G12	H1	H2	H3	H4	H5	H6	H7	H8	H9	H10	H11	H12
	7089	3103709	17192	4580	2377	3052	3859	8378	5302	4856	4560	4786	15003	19586	3961	2312	20643	18557	2232	3723	4290	19785	7617	1385	10055	7419	3615	10354	5225	4333477	31742	16870	3762520	3785	12458	1518	952.2	4583	4739	4102166	18429	39324	20866	21488	40824	3324	2719	3739
Luciferase stop
7Ts	Luciferase WT	Non-induced	Media	A7	A8	A9	A10	A11	A12	B1	B2	B3	B4	B5	B6	B7	B8	B9	B10	B11	B12	C1	C2	C3	C4	C5	C6	C7	C8	C9	C10	C11	C12	D1	D2	D3	D4	D5	D6	D7	D8	D9	D10	D11	D12	E1	E2	E3
	634809	5622	13821	1481013	405586	1477751	2455052	366221	929430	743732	2080064	450763	1977653	2292301	462200	1939636	371532	2289295	1151460	303173	776713	1264139	1263439	2403752	352099	365468	1380291	358535	327132	2523878	304678	2180037	2642796	2624911	3125933	2957609	959225	854376	502211	2283410	406849	516533	562416	1408965	681816	391145	770701	2866247
Luciferase stop
Sp Ter	Luciferase WT	Non-induced	Media	A7	A8	A9	A10	A11	A12	B1	B2	B3	B4	B5	B6	B7	B8	B9	B10	B11	B12	C1	C2	C3	C4	C5	C6	C7	C8	C9	C10	C11	C12	D1	D2	D3	D4	D5	D6	D7	D8	D9	D10	D11	D12	E1	E2	E3
	1032429	21159	27086	717262	755350	709756	742142	691784	764328	1047164	973402	751860	761101	696698	618610	637774	638745	660701	704943	610030	876252	1136994	904677	934161	738423	664351	630609	652132	628116	673513	593837	674404	833149	1159574	970870	907847	792327	703632	613876	690235	693814	735101	665478	666255	787578	1096729	974450	990035

## Sheet: Fig 2D
Figure 2D
Luciferase stop
mbPE Sp Ter	No luciferase	non-induced	Media	E5	E6	E7	E8	E9	E10	E11	E12	F1	F2	F3	F4	F5	F6	F7	F8	F9	F10	F11	F12	G1	G2	G3	G4	G5	G6	G7	G8	G9	G10	G11	G12	H1	H2	H3	H4	H5	H6	H7	H8	H9	H10	H11	H12
	1771	1762	2180	235007	188096	208289	186920	244337	215120	203362	232793	197414	163037	152314	173439	180226	193525	250281	237879	213223	199548	231614	224645	200360	179361	178587	205317	167650	171827	200477	216645	223776	209047	239606	231266	209025	221352	211642	198024	220833	254649	230014	236682	228352	225567	258218	261207
Luciferase stop
No RT	No luciferase	non-induced	Media	A9	A10	A11	A12	B1	B2	B3	B4	B5	B6	B7	B8	B9	B10	B11	B12	C1	C2	C3	C4	C5	C6	C7	C8	C9	C10	C11	C12	D1	D2	D3	D4	D5	D6	D7	D8	D9	D10	D11	D12	E1	E2	E3	E4
	1771	1126	2180	2197	2215	2276	2067	2002	2106	1906	1034	945.9	558.5	1162	1250	1537	1511	1463	1536	2214	1338	1779	1277	1140	1114	1161	1188	1570	1165	1296	1495	1678	1624	1580	1241	1518	2366	1773	1440	2926	2194	1403	2013	1249	1828	1849	3220

## Sheet: Fig 2E
Figure 2E
Luciferase stop
wild-type	No luciferase	Non-induced	Media	B1	B2	B3	B4	B5	B6	B7	B8	B9	B10	B11	B12	C1	C2	C3	C4	C5	C6	C7	C8	C9	C10	C11	C12	D1	D2	D3	D4	D5	D6	D7	D8	D9	D10	D11	D12	H1	H2	H3	H4	H5	H6
	2383	2492	2686	266534	257413	217074	231047	218985	231539	217595	243907	252419	250855	273515	286305	261810	245012	221736	208062	181754	203346	219340	241292	213233	241692	248683	277000	228788	216827	191254	214754	201203	195611	191918	246055	222888	211160	254337	300927	238195	265734	241588	224831	288179	249829
Luciferase stop	No luciferase	Non-induced	Media	E1	E2	E3	E4	E5	E6	E7	E8	E9	E10	E11	E12	F1	F2	F3	F4	F5	F6	F7	F8	F9	F10	F11	F12	G1	G2	G3	G4	G5	G6	G7	G8	G9	G10	G11	G12	H7	H8	H9	H10	H11	H12
∆recA	2383	2588	2686	194989	154336	102138	117198	121223	120023	134822	130132	139985	135714	143212	230248	199519	153502	110680	113833	132313	137732	140875	146020	143017	132954	139455	197811	181738	141828	126256	133424	141270	140724	169783	163369	138645	141890	149939	218711	152333	178834	164850	146799	176476	196422

## Sheet: Fig 3C
Figure 3C
Full data from analysis can be found in Supplementary Data 4 and Supplementary Data 5
Category	normalised_fraction_read_count_minATC_1	normalised_fraction_read_count_minATC_2	normalised_fraction_read_count_minATC_3	normalised_fraction_read_count_minATC_4	normalised_fraction_read_count_plusATC_1	normalised_fraction_read_count_plusATC_2	normalised_fraction_read_count_plusATC_3	normalised_fraction_read_count_plusATC_4
TCCTCTT	0.00229514	0.00234971	0.00257625	0.00228868	0.00171767	0.00227781	0.00185231	0.00197814
TCCTCTC	0.0022166	0.00256952	0.00205962	0.00176674	0.000321463	0.0010233	0.000131351	0.000661662
TCCTCTG	0.00278384	0.00253237	0.00275615	0.00271131	0.0016505	0.00208514	0.00163518	0.00119784
TCCTCAA	0.00295256	0.00276146	0.00233408	0.00235796	0.00109873	0.000993329	0.000782743	0.00139177
TCCTCCA	0.00233586	0.00232804	0.00275154	0.00205542	0.000647724	0.000282585	0.000546848	0.00021447
TCCTCGA	0.00223405	0.00204013	0.00215418	0.00247344	0.0021255	0.00252614	0.00265114	0.00255539
TCCTGTA	0.00296419	0.00312676	0.00293374	0.00324018	0.0014058	0.00107896	0.00106153	0.00102672
TCCTTTA	0.00255985	0.00285123	0.00225105	0.00276212	0.000604543	0.00149428	0.00130278	0.00101759
TCCTATA	0.00217587	0.002068	0.00195122	0.00209237	0.000167929	0.000762123	0.00112854	0.000748363
TCCACTA	0.00239986	0.00266858	0.00239404	0.00267205	0.000604543	0.00106183	0.000316314	0.000504232
TCCCCTA	0.00295256	0.00267477	0.00236867	0.00296304	0.000345453	0.0001627	8.84607e-05	0.000191654
TCCGCTA	0.00310673	0.00293482	0.00258086	0.00318706	0.00180883	0.00283013	0.00218203	0.00274248
TCGTCTA	0.00361288	0.00340229	0.00280689	0.00304387	0.00106994	0.00128876	0.00124917	0.000999338
TCTTCTA	0.00294674	0.00286052	0.00281612	0.0034157	0.0018808	0.00152853	0.000879246	0.00179561
TCATCTA	0.00234459	0.00246735	0.00250706	0.00215935	0.00181363	0.00154565	0.000889968	0.0015492
TGCTCTA	0.00257149	0.00273359	0.00270771	0.00314318	0.002826	0.00245763	0.00221152	0.0019462
TTCTCTA	0.00304273	0.00210515	0.00276768	0.00304387	0.000926006	0.000676491	0.000643351	0.000499669
TACTCTA	0.00269366	0.00300293	0.00294297	0.00261893	0.00139621	0.00161844	0.00147435	0.00135983
ACCTCTA	0.00268203	0.00275836	0.00297526	0.00245265	0.0011755	0.000757842	0.00108297	0.000869287
GCCTCTA	0.00274602	0.00227232	0.00246554	0.00268822	0.000949996	0.000864882	0.000881926	0.000565835
CCCTCTA	0.00290486	0.00272069	0.00277936	0.00298944	0.00142691	0.00120831	0.00112878	0.00109984
Deletion (-113bp)	0.0014661	0.00167793	0.00163063	0.00147344	0	0.000119885	3.48482e-05	0.000134614
Insertion (63 bp)	0.000113448	0.000173365	8.30304e-05	0.000115473	0.000110353	0.000411033	9.3822e-05	0.000312578

## Sheet: Fig 3D
Figure 3D
Full data from analysis can be found in Supplementary Data 4 and Supplementary Data 5
Category	Fraction of pegRNA reads encoding mutation (-aTc) (mean)	Fraction of pegRNA reads encoding mutation (+aTc) (mean)	Fraction of pegRNA reads encoding mutation (+aTc) (std. dev.)
TCCTCAT	0.00296153	4.48304e-05	7.28059e-06
TCCTGTT	0.00305762	1.31479e-05	1.55411e-05
TCCACTT	0.00301976	0	0
TGCTCTT	0.00276374	0.000175988	7.81032e-05
TCCTGAA	0.00270674	1.53285e-05	1.68288e-05
TCCACAA	0.00295474	2.41901e-06	3.60958e-06
TGCTCAA	0.00290242	0.000227429	0.000145454
TTCAGTA	0.00303657	5.88507e-06	2.69018e-06
TGCTGTA	0.00273488	6.01284e-05	2.75713e-05
TGCACTA	0.00293915	0.000287028	8.38193e-05
TCCTGAT	0.0026652	1.31376e-05	3.41782e-06
TCCACAT	0.00285949	1.99411e-05	1.04039e-05
TCGTCAT	0.00246638	9.36202e-05	4.27011e-05
TGCTCAT	0.00229895	0.000109593	3.37473e-05
TCCAGAA	0.00277239	3.90471e-05	2.77942e-05
TCGTATA	0.00284418	8.10863e-05	2.26425e-05
TGCTATA	0.00276616	0.000161754	9.1769e-05
TCGAGTA	0.0019897	2.37696e-05	2.35167e-05
TGCAGTA	0.00216117	2.7031e-05	1.8339e-05
TGGACTA	0.00285773	0.000115452	5.00212e-05
TCCAGAT	0.00243354	3.71176e-05	3.79536e-05
TCGTGAT	0.00274862	3.69233e-05	2.2205e-05
TGCTGAT	0.00250956	7.10543e-05	2.88696e-05
TCGAGAA	0.00240298	6.47074e-05	2.29568e-05
TGCAGAA	0.00245179	2.05642e-05	1.05624e-05
TGGAGTA	0.00227382	4.74211e-05	1.2111e-05
TCGAGAT	0.00238961	5.52984e-05	3.69233e-05
TGCAGAT	0.00237689	0.000129767	3.39196e-05
TGGAGAA	0.00252319	5.05928e-05	2.28655e-05
TGGAGAT	0.00270131	7.81382e-06	8.59665e-06

## Sheet: Fig 4B
Figure 4B
Full data from analysis can be found in Supplementary Data 4 and Supplementary Data 5
Size/Number	Fraction of pegRNA reads encoding mutation (mean)	Fraction of luc reads with insertions (Control) (mean)	Fraction of luc reads with insertions (aTc treated) (mean)
1	0.00238505	0	3.81905e-06
2	0.00188929	0	2.69545e-06
3	0.00200409	0	3.66399e-06
4	0.00184454	0	0
5	0.00212171	0	2.54742e-07
6	0.00184427	0	9.36868e-06
7	0.00207422	0	5.97569e-07
8	0.00180149	0	2.64571e-06
9	0.00196719	0	6.79158e-06
10	0.00207386	0	3.24259e-06
11	0.0016672	0	9.54761e-07
12	0.00156765	0	6.1035e-06
13	0.0016113	0	3.28663e-06
14	0.00121825	0	7.94362e-06
15	0.00145623	0	2.39027e-06
16	0.00128	0	0
17	0.00131215	0	2.4414e-06
18	0.00125094	0	3.05175e-07
19	0.0011314	0	1.83105e-06
20	0.000901199	0	8.11122e-06
21	0.000880977	0	5.89538e-06
22	0.00100152	0	3.60458e-06
23	0.000858939	0	1.36129e-05
24	0.000889553	0	8.42923e-06
25	0.000969473	0	1.04137e-05
26	0.000845388	0	6.63077e-06
27	0.00077413	0	5.70262e-06
28	0.000711849	0	6.57395e-06
29	0.000756116	0	3.05175e-07
30	0.000592735	0	2.98784e-07
31	0.000578608	0	0
32	0.00053976	0	4.77381e-07
33	0.000458747	0	3.05175e-07
34	0.000422814	0	0
35	0.000444335	0	0
36	0.000399406	0	0
37	0.000396766	0	2.3869e-06
38	0.000446206	0	0
39	0.000333548	0	0
40	0.000426967	0	1.52588e-06
41	0.000379839	0	0
42	0.000299077	0	0
43	0.000323071	0	1.70462e-06
44	0.000428699	0	9.54761e-07
45	0.000246714	0	0
46	0.000179577	0	0
47	0.000203026	0	6.1035e-07
48	0.000242518	0	0
49	0.00014917	0	0
50	0.000198136	0	0
51	0.000170848	0	4.77381e-07
52	0.000178306	0	0
53	0.000254446	0	0
54	0.000172094	0	0
55	0.000186458	0	0
56	0.000177391	0	0
57	0.000166959	0	0
58	0.000104104	0	0
59	6.11292e-05	0	0
60	0.00010895	0	0
61	0.00018438	0	0
62	0.000127799	0	0
63	0.000121329	0	0
64	8.87452e-05	0	0
65	9.36905e-05	0	0
66	9.57816e-05	0	0
67	0.000155611	0	0
68	0.00010439	0	0
69	7.61791e-05	0	0
70	9.70002e-05	0	0
71	7.17838e-05	0	0
72	5.55495e-05	0	0
73	7.04381e-05	0	0
74	8.04175e-05	0	0
75	3.16999e-05	0	0
76	4.9421e-05	0	0
77	5.86109e-05	0	0
78	5.17935e-05	0	0
79	4.20804e-05	0	0
80	5.97118e-05	0	0
81	0.000116082	0	0
82	5.91189e-05	0	0
83	2.37646e-05	0	0
84	6.29333e-05	0	0
85	4.8873e-05	0	0
86	3.14699e-05	0	0
87	5.01057e-06	0	0
88	2.65983e-05	0	0
89	2.82991e-05	0	0
90	2.64067e-05	0	0
91	3.13624e-05	0	0
92	7.58619e-06	0	0
93	1.4809e-05	0	0
94	9.5995e-06	0	0
95	1.62152e-05	0	0
96	1.47901e-05	0	0
97	3.13891e-05	0	0
98	2.89141e-05	0	0
99	1.52423e-05	0	0
100	1.50551e-05	0	0
101	1.37253e-05	0	0
102	7.16916e-06	0	0
103	1.6803e-05	0	0
104	1.21202e-05	0	0
105	1.50403e-05	0	0
106	2.17785e-05	0	0
107	5.58717e-06	0	0
108	2.72884e-05	0	0
109	5.96565e-06	0	0
110	1.78437e-05	0	0
111	6.41754e-06	0	0
112	6.61259e-06	0	0
113	1.48667e-05	0	0
114	7.52632e-06	0	0
115	2.15089e-05	0	0
116	1.2133e-05	0	0
117	1.35055e-06	0	0
118	1.39393e-05	0	0
119	4.25947e-06	0	0
120	9.83311e-06	0	0
121	0	0	0
122	5.5633e-06	0	0
123	8.03655e-06	0	0
124	1.27548e-05	0	0
125	2.03183e-06	0	0
126	3.76239e-06	0	0
127	8.14811e-06	0	0
128	5.79192e-06	0	0
129	1.73057e-06	0	0
130	0	0	0
131	0	0	0
132	9.99574e-06	0	0
133	1.92792e-06	0	0
134	6.72225e-06	0	0
135	2.883e-06	0	0
136	5.766e-07	0	0
137	0	0	0
138	4.9867e-06	0	0
139	5.77366e-07	0	0
140	6.79449e-06	0	0
141	8.89896e-06	0	0
142	0	0	0
143	2.883e-06	0	0
144	5.77366e-07	0	0
145	5.766e-07	0	0
146	2.22841e-06	0	0
147	2.80501e-06	0	0
148	0	0	0
149	7.73951e-07	0	0
150	0	0	0
151	2.50375e-06	0	0
152	0	0	0
153	2.3064e-06	0	0
154	1.50118e-06	0	0
155	7.2723e-07	0	0
156	0	0	0
157	0	0	0
158	1.7298e-06	0	0
159	0	0	0
160	7.2723e-07	0	0
161	3.65772e-06	0	0
162	7.2723e-07	0	0
163	0	0	0
164	1.7298e-06	0	0
165	1.45446e-06	0	0
166	0	0	0
167	0	0	0
168	0	0	0
169	5.77366e-07	0	0
170	0	0	0
171	0	0	0
172	0	0	0
173	2.03106e-06	0	0
174	0	0	0
175	0	0	0
176	0	0	0
177	0	0	0
178	3.47505e-06	0	0
179	0	0	0
180	0	0	0
181	0	0	0

## Sheet: Fig 4D
Figure 4D
Full data from analysis can be found in Supplementary Data 4 and Supplementary Data 5
Size/Number	Fraction of pegRNA reads encoding mutation (mean)	Fraction of luc reads with insertions (Control) (mean)	Fraction of luc reads with insertions (aTc treated) (mean)
1	0.00261805	3.94202e-06	3.59454e-05
2	0.00284655	3.42117e-07	7.57825e-06
3	0.00172056	0	9.07664e-06
4	0.00181782	0	5.18629e-05
5	0.00246583	0	0.000160778
6	0.00191439	0	0.000118374
7	0.0028006	3.42117e-07	0.000127569
8	0.00183667	0	8.8267e-05
9	0.00316378	0	3.07012e-05
10	0.00243989	0	1.71146e-05
11	0.00271534	0	3.58938e-05
12	0.0030425	0	1.70597e-05
13	0.00354618	0	4.61378e-05
14	0.00180254	0	3.32329e-05
15	0.00313711	0	6.98256e-05
16	0.00311979	0	0.000120865
17	0.00258596	0	8.19639e-05
18	0.00323262	0	1.64965e-05
19	0.00292951	0	4.5609e-05
20	0.00210475	0	1.64144e-05
21	0.00166755	0	2.68906e-06
22	0.00237062	0	1.1798e-05
23	0.00242614	0	8.97701e-06
24	0.00308361	0	2.593e-05
25	0.00272313	0	5.20023e-05
26	0.00181935	0	3.78444e-05
27	0.00236363	0	4.31629e-05
28	0.00318751	0	4.73972e-05
29	0.00212464	0	1.15577e-05
30	0.00267379	0	1.44981e-05
31	0.00147677	0	1.1054e-05
32	0.00251785	0	0
33	0.00303344	0	3.62851e-06
34	0.00300263	0	0
35	0.00312968	0	6.32344e-05
36	0.00219565	0	1.71956e-05
37	0.00329442	3.42117e-07	4.95436e-05
38	0.00289321	0	3.5584e-05
39	0.00317045	0	3.81514e-05
40	0.00349578	0	4.18706e-05
41	0.00179504	0	1.13215e-05
42	0.00205914	0	2.37852e-05
43	0.00259465	0	6.1035e-07
44	0.00289714	0	2.42862e-06
45	0.00239292	0	1.259e-05
46	0.00263297	0	1.75894e-05
47	0.00362308	0	1.0647e-05
48	0.00189075	0	1.66473e-05
49	0.00187721	0	1.71844e-05
50	0.00294735	0	1.55874e-05
51	0.00265852	0	1.33298e-05
52	0.00281724	0	6.48804e-06
53	0.0031488	0	2.80984e-05
54	0.00285204	0	2.44178e-05
55	0.00291061	0	1.90726e-05
56	0.00269255	0	2.09e-05
57	0.00169461	0	1.59572e-05
58	0.0025851	0	1.97373e-06
59	0.00302929	0	6.92708e-06
60	0.00303937	0	2.5857e-05
61	0.00271797	0	5.18664e-06
62	0.0026539	0	2.13385e-05
63	0.00254077	0	2.93373e-05
64	0.00207764	0	1.16736e-05
65	0.00265251	0	6.66392e-06
66	0.00171202	0	2.3869e-06
67	0.00225921	0	7.2058e-06
68	0.00210958	0	1.00868e-05
69	0.0014149	0	2.13623e-06
70	0.00261922	0	1.25994e-06
71	0.0028143	0	1.49392e-06
72	0.00298527	0	1.08377e-05
73	0.00255947	0	7.70324e-06
74	0.00279197	0	9.14088e-06
75	0.00288896	0	6.5081e-06
76	0.0033125	0	5.38911e-06
77	0.0033012	0	1.83105e-06
78	0.0022031	0	7.45568e-06
79	0.00241892	0	1.5067e-06
80	0.00170021	0	2.13623e-06
81	0.00160888	0	5.59917e-07
82	0.00260407	0	0
83	0.00109097	0	8.1466e-07
84	0.00186889	0	0
85	0.00221207	0	1.81827e-06
86	0.00239501	0	3.84015e-06
87	0.00234538	0	0
88	0.00270525	0	4.894e-06
89	0.00265724	0	3.34167e-06
90	0.00235289	0	0
91	0.00314119	0	2.3869e-06
92	0.00200149	0	1.5067e-06
93	0.00305744	0	1.5725e-06
94	0.00287934	0	9.54761e-07
95	0.00318531	0	4.52011e-06
96	0.00228864	0	3.30649e-06
97	0.0029492	0	9.15525e-07
98	0.00195043	0	6.73367e-06
99	0.00200622	0	5.07042e-06
100	0.00214464	0	0
101	0.00269697	0	0
102	0.00283268	0	0
103	0.00286042	0	4.29643e-06
104	0.00326236	0	2.60722e-06
105	0.00302733	0	7.29864e-06
106	0.00299199	0	9.86865e-07
107	0.00318863	0	0
108	0.00190737	0	9.15525e-07
109	0.00252826	0	3.60458e-06
110	0.00240058	0	5.5688e-06
111	0.00307193	0	0
112	0.00314208	0	0
113	0.00156202	0	0
114	0.00215239	0	5.09485e-07
115	0.0027629	0	0
116	0.00286713	0	1.49392e-06
117	0.00176124	0	2.74658e-06
118	0.00232883	0	8.75634e-06
119	0.00279738	0	4.92377e-06
120	0.0028097	0	2.12983e-06
121	0.00233125	0	7.1889e-06
122	0.00194762	0	2.64165e-06
123	0.0020219	0	9.97982e-06
124	0.00245826	0	1.36127e-05
125	0.00134654	0	5.35072e-06
126	0.00178938	0	3.33295e-06
127	0.00275558	0	1.68826e-05
128	0.00225832	0	0
129	0.00216261	0	6.33892e-06
130	0.00268791	0	2.34767e-06
131	0.00289251	0	6.1035e-07
132	0.00168728	0	1.01897e-06
133	0.00243198	0	1.19514e-06
134	0.00329224	0	0
135	0.00308636	0	8.52311e-07
136	0.00322804	0	0
137	0.00182869	0	0
138	0.00259517	0	0
139	0.0030952	0	5.09485e-07
140	0.00314966	0	0
141	0.00296805	0	0
142	0.00210235	0	0
143	0.00286163	0	0
144	0.00261447	0	0
145	0.00280275	0	0
146	0.00299449	0	0
147	0.0015841	0	0
148	0.00190382	0	5.97569e-07
149	0.00165078	0	0
150	0.00304005	0	0
151	0.00291211	0	2.98784e-07
152	0.00126424	0	0
153	0.00200643	0	0
154	0.00307283	0	0
155	0.00316347	0	4.77381e-07
156	0.00314465	0	0
157	0.00250885	0	1.37458e-06
158	0.0024974	0	0
159	0.00279081	0	0
160	0.00298953	0	0
161	0.00273915	0	0
162	0.00286865	0	0
163	0.00254027	0	0
164	0.00269664	0	0
165	0.00264036	0	0
166	0.00174394	0	0
167	0.00266724	0	0
168	0.00237203	0	0
169	0.00234915	0	0
170	0.0022205	0	0
171	0.0022827	0	0
172	0.00240183	0	0
173	0.00233152	0	0
174	0.00169119	0	0
175	0.00225619	0	0
176	0.00316548	0	0
177	0.00282849	0	0
178	0.00188807	0	0
179	0.00302787	0	0
180	0.00258264	0	0
181	0.00177561	0	0
182	0.00311066	0	0
183	0.000902788	0	0
184	0.00227803	0	2.54742e-07
185	0.00270672	0	0
186	0.00257117	0	0
187	0.00349919	0	0
188	0.00316557	0	0
189	0.003003	0	0
190	0.00301634	0	0
191	0.00286033	0	0
192	0.00280031	0	0
193	0.00292672	0	0
194	0.0024701	0	0
195	0.00280068	0	0
196	0.0027431	0	0
197	0.00272331	0	0
198	0.00181901	0	0
199	0.00208987	0	0
200	0.00237342	0	0

## Sheet: Fig 4E
Figure 4E
Luciferase WT
10 nt deletion	No luciferase	Non-induced	Media	E4	E5	E6	E7	E8	E9	E10	E11	E12	F1	F2	F3	F4	F5	F6	F7	F8	F9	F10	F11	F12	G1	G2	G3	G4	G5	G6	G7	G8	G9	G10	G11	G12	H1	H2	H3	H4	H5	H6	H7	H8	H9	H10	H11	H12
	14200	3075843	29391	1622	1392	1554	6330	6511	2612	2615	13633	2458721	2422	3050	3003	7462	4542	3347	6497	19674	4305	2888	2392	2810	3916	5879	27342	4928	1069	3996	23027	2557192	2385465	2845	3751	1807	2847	8212	3113020	7968	3060	2375	8424	27437	14676	1352	1769	2224
Luciferase WT
63 nt deletion	No luciferase	Non-induced	Media	B1	B2	B3	B4	B5	B6	B7	B8	B9	B10	B11	B12	C1	C2	C3	C4	C5	C6	C7	C8	C9	C10	C11	C12	D1	D2	D3	D4
	2952.5	929154	3767.25	764.9	3670	2565	7094	4870	2714	2468	2458	2317	1500	2806	2502	1460	3212	707729	2578	5030	2033	2069	4679	3984	2592	5255	2094	1412	4010	2399	3134
Luciferase WT
127 nt deletion	No luciferase	Non-induced	Media	D5	D6	D7	D8	D9	D10	D11	D12	E1	E2	E3	E4	E5	E6	E7	E8	E9	E10	E11	E12	F1	F2	F3	F4	F5	F6	F7	F8
	2952.5	784558	3767.25	3277	700310	2748	7635	8555	701779	1026711	2323	5336	8838	3040	6588	911577	7342	4875	726253	5953	726355	6317	8836	9341	771700	18582	944294	11239	7078	13766	17278
Luciferase WT
184nt deletion	No luciferase	Non-induced	Media	F9	F10	F11	F12	G1	G2	G3	G4	G5	G6	G7	G8	G9	G10	G11	G12	H1	H2	H3	H4	H5	H6	H7	H8	H9	H10	H11	H12
	2952.5	778892	3767.25	750307	4775	772316	826815	913640	773716	798917	811276	1038760	786316	806236	1080595	775483	749663	810933	22283	1031927	2867	897003	906124	874838	880994	933430	863872	1020177	832657	776267	949548

[truncated: 11 more sheets: Fig 5B, Fig 6B, Fig 6C, Fig 7C, Fig 7D GFP-PBP1a, Fig 7D GFP-MpgA, Sup Fig 1A, Sup Fig 2A, Sup Fig 2B, Sup Fig 3B, Sup Fig 3C]
